# Supplementary material for: Tumor-Derived Sarcopenia Factors Are Diverse in Different Tumor Types: A Pan-Cancer Analysis
Source: Biomedicines. 2024 Jan 31;12(2):329. doi: 10.3390/biomedicines12020329 (PMC10887289; doi:10.3390/biomedicines12020329)
Supplement: Supplementary file 1 [file biomedicines-12-00329-s001.zip]

Archive with 5 entries (5 files):
- Figure S1.jpg
- Figure S2.jpg
- Figure S3.jpg
- Figure S4.jpg
- Table S1-S9.xlsx
