# Supplementary material for: Tumor-Derived Sarcopenia Factors Are Diverse in Different Tumor Types: A Pan-Cancer Analysis
Source: Biomedicines. 2024 Jan 31;12(2):329. doi: 10.3390/biomedicines12020329 (PMC10887289; doi:10.3390/biomedicines12020329)
Supplement: Supplementary file 1 [file biomedicines-12-00329-s001.zip › Table S1-S9.xlsx]

## Sheet: Table S1
Table S1：The general information of SMA corhort
	Sarcopenia	Middling-low muscle mass	Middling muscle mass	Middling-high muscle mass	High muscle mass
Cancer Type：TCGA-BLCA	N=32	N=35	N=31	N=1	N=1
SMA	129 [115;138]	153 [128;161]	178 [157;186]	146 [146;146]	188 [188;188]
Age	73.5 [66.0;80.5]	69.0 [61.0;75.0]	64.0 [60.0;70.0]	58.0 [58.0;58.0]	43.0 [43.0;43.0]
Sex:
FEMALE	5 (15.6%)	9 (25.7%)	8 (25.8%)	1 (100%)	1 (100%)
MALE	27 (84.4%)	26 (74.3%)	23 (74.2%)	0 (0.00%)	0 (0.00%)
Race：
ASIAN	0 (0.00%)	2 (5.71%)	0 (0.00%)	0 (0.00%)	0 (0.00%)
BLACK OR AFRICAN AMERICAN	3 (9.38%)	4 (11.4%)	1 (3.23%)	1 (100%)	1 (100%)
WHITE	29 (90.6%)	29 (82.9%)	30 (96.8%)	0 (0.00%)	0 (0.00%)
Stage:
Stage II	12 (37.5%)	13 (37.1%)	12 (38.7%)	1 (100%)	1 (100%)
Stage III	9 (28.1%)	10 (28.6%)	11 (35.5%)	0 (0.00%)	0 (0.00%)
Stage IV	11 (34.4%)	12 (34.3%)	8 (25.8%)	0 (0.00%)	0 (0.00%)
Tumor Status:
TUMOR FREE	19 (59.4%)	15 (42.9%)	18 (58.1%)	0 (0.00%)	1 (100%)
WITH TUMOR	13 (40.6%)	18 (51.4%)	12 (38.7%)	1 (100%)	0 (0.00%)
#N/A*	0 (0.00%)	2 (5.71%)	1 (3.23%)	0 (0.00%)	0 (0.00%)
Cancer Type：TCGA-COAD	N=5	N=10	N=8	N=1	N=0
SMA	124 [119;144]	108 [103;158]	138 [129;174]	153 [153;153]
Age	66.0 [63.0;80.0]	68.5 [65.0;76.8]	67.5 [57.5;70.2]	50.0 [50.0;50.0]
Sex:
FEMALE	1 (20.0%)	6 (60.0%)	5 (62.5%)	1 (100%)
MALE	4 (80.0%)	4 (40.0%)	3 (37.5%)	0 (0.00%)
Race：
BLACK OR AFRICAN AMERICAN	0 (0.00%)	2 (20.0%)	3 (37.5%)	1 (100%)
WHITE	5 (100%)	8 (80.0%)	5 (62.5%)	0 (0.00%)
Stage:
Stage I	1 (20.0%)	2 (20.0%)	2 (25.0%)	0 (0.00%)
Stage II	2 (40.0%)	3 (30.0%)	0 (0.00%)	0 (0.00%)
Stage III	1 (20.0%)	3 (30.0%)	3 (37.5%)	1 (100%)
Stage IV	1 (20.0%)	2 (20.0%)	2 (25.0%)	0 (0.00%)
Tumor Status:
TUMOR FREE	5 (100%)	7 (70.0%)	5 (62.5%)	0 (0.00%)
WITH TUMOR	0 (0.00%)	3 (30.0%)	3 (37.5%)	1 (100%)
Cancer Type：TCGA-ESCA	N=7	N=7	N=1	N=0	N=0
SMA	111 [109;133]	154 [150;157]	120 [120;120]
Age	58.0 [55.5;64.0]	51.0 [50.0;56.5]	44.0 [44.0;44.0]
Sex:
FEMALE	1 (14.3%)	1 (14.3%)	1 (100%)
MALE	6 (85.7%)	6 (85.7%)	0 (0.00%)
Race：
#NA*	3 (42.9%)	0 (0.00%)	0 (0.00%)
ASIAN	1 (14.3%)	0 (0.00%)	0 (0.00%)
WHITE	3 (42.9%)	7 (100%)	1 (100%)
Stage:
Stage II	0 (0.00%)	3 (42.9%)	1 (100%)
Stage III	4 (42.9%)	4 (57.2%)	0 (0.00%)
Stage IV	3 (42.9%)	0 (0.00%)	0 (0.00%)
Tumor Status:
TUMOR FREE	0 (0.00%)	5 (71.4%)	1 (100%)
WITH TUMOR	7 (100%)	2 (28.6%)	0 (0.00%)
Cancer Type：TCGA-KIRC	N=29	N=58	N=96	N=15	N=1
SMA	110 [87.4;131]	152 [105;159]	180 [136;193]	223 [160;235]	183 [183;183]
Age	72.0 [62.0;79.0]	62.0 [51.2;73.0]	57.0 [51.0;64.2]	50.0 [45.5;54.5]	63.0 [63.0;63.0]
Sex:
FEMALE	12 (41.4%)	19 (32.8%)	32 (33.3%)	5 (33.3%)	1 (100%)
MALE	17 (58.6%)	39 (67.2%)	64 (66.7%)	10 (66.7%)	0 (0.00%)
Race:
ASIAN	1 (3.45%)	1 (1.72%)	0 (0.00%)	0 (0.00%)	0 (0.00%)
BLACK OR AFRICAN AMERICAN	0 (0.00%)	4 (6.90%)	7 (7.29%)	2 (13.3%)	0 (0.00%)
WHITE	28 (96.6%)	53 (91.4%)	89 (92.7%)	13 (86.7%)	1 (100%)
Stage:
Stage I	10 (34.5%)	33 (56.9%)	49 (51.0%)	10 (66.7%)	0 (0.00%)
Stage II	1 (3.45%)	3 (5.17%)	10 (10.4%)	2 (13.3%)	0 (0.00%)
Stage III	10 (34.5%)	13 (22.4%)	24 (25.0%)	3 (20.0%)	0 (0.00%)
Stage IV	8 (27.6%)	9 (15.5%)	13 (13.5%)	0 (0.00%)	1 (100%)
Tumor Status:
#N/A*	1 (3.45%)	1 (1.72%)	5 (5.21%)	0 (0.00%)	0 (0.00%)
TUMOR FREE	13 (44.8%)	37 (63.8%)	67 (69.8%)	13 (86.7%)	0 (0.00%)
WITH TUMOR	15 (51.7%)	20 (34.5%)	24 (25.0%)	2 (13.3%)	1 (100%)
Cancer Type: TCGA-KIRP	N=2	N=7	N=9	N=1	N=2
SMA	114 [107;121]	153 [151;164]	184 [177;193]	155 [155;155]	279 [278;279]
Age	82.5 [82.2;82.8]	58.0 [53.0;61.5]	53.0 [41.0;60.0]	48.0 [48.0;48.0]	48.0 [44.0;52.0]
Sex:
FEMALE	0 (0.00%)	1 (14.3%)	1 (11.1%)	1 (100%)	0 (0.00%)
MALE	2 (100%)	6 (85.7%)	8 (88.9%)	0 (0.00%)	2 (100%)
Race:
BLACK OR AFRICAN AMERICAN	0 (0.00%)	2 (28.6%)	4 (44.4%)	1 (100%)	1 (50.0%)
WHITE	2 (100%)	5 (71.4%)	5 (55.6%)	0 (0.00%)	1 (50.0%)
Stage:
#N/A	0 (0.00%)	2 (28.6%)	1 (11.1%)	1 (100%)	0 (0.00%)
Stage I	1 (50.0%)	3 (42.9%)	6 (66.7%)	0 (0.00%)	2 (100%)
Stage II	1 (50.0%)	0 (0.00%)	0 (0.00%)	0 (0.00%)	0 (0.00%)
Stage III	0 (0.00%)	2 (28.6%)	1 (11.1%)	0 (0.00%)	0 (0.00%)
Stage IV	0 (0.00%)	0 (0.00%)	1 (11.1%)	0 (0.00%)	0 (0.00%)
Tumor Status:
#N/A*	0 (0.00%)	0 (0.00%)	1 (11.1%)	0 (0.00%)	0 (0.00%)
TUMOR FREE	2 (100%)	4 (57.1%)	7 (77.8%)	1 (100%)	2 (100%)
WITH TUMOR	0 (0.00%)	3 (42.9%)	1 (11.1%)	0 (0.00%)	0 (0.00%)
Cancer Type：TCGA-LIHC	N=20	N=17	N=13	N=2	N=1
SMA	131 [89.5;135]	155 [105;158]	173 [170;180]	193 [177;210]	166 [166;166]
Age	67.0 [59.5;72.2]	65.0 [59.0;70.0]	61.0 [53.0;67.0]	55.0 [50.5;59.5]	53.0 [53.0;53.0]
Sex:
FEMALE	7 (35.0%)	6 (35.3%)	3 (23.1%)	1 (50.0%)	1 (100%)
MALE	13 (65.0%)	11 (64.7%)	10 (76.9%)	1 (50.0%)	0 (0.00%)
Race:
#N/A*	2 (10.0%)	1 (5.88%)	0 (0.00%)	0 (0.00%)	0 (0.00%)
ASIAN	9 (45.0%)	1 (5.88%)	3 (23.1%)	0 (0.00%)	0 (0.00%)
BLACK OR AFRICAN AMERICAN	2 (10.0%)	0 (0.00%)	1 (7.69%)	0 (0.00%)	0 (0.00%)
WHITE	7 (35.0%)	15 (88.2%)	9 (69.2%)	2 (100%)	1 (100%)
Stage:
#N/A*	0 (0.00%)	0 (0.00%)	1 (7.69%)	0 (0.00%)	0 (0.00%)
Stage I	11 (55.0%)	11 (64.7%)	4 (30.8%)	1 (50.0%)	0 (0.00%)
Stage II	5 (25.0%)	2 (11.8%)	3 (23.1%)	0 (0.00%)	0 (0.00%)
Stage III	3 (15.0%)	4 (23.5%)	4 (30.7%)	0 (0.00%)	1 (100%)
Stage IV	1 (5.00%)	0 (0.00%)	1 (7.69%)	1 (7.69%)	0 (0.00%)
Tumor Status:
#N/A*	3 (15.0%)	2 (11.8%)	0 (0.00%)	0 (0.00%)	0 (0.00%)
TUMOR FREE	10 (50.0%)	10 (58.8%)	4 (30.8%)	1 (50.0%)	0 (0.00%)
WITH TUMOR	7 (35.0%)	5 (29.4%)	9 (69.2%)	1 (50.0%)	1 (100%)
Cancer Type：TCGA-LUAD	N=5	N=4	N=6	N=1	N=0
SMA	136 [91.8;136]	102 [100;105]	146 [120;176]	162 [162;162]
Age	61.0 [58.0;68.0]	69.0 [65.2;73.2]	69.5 [59.8;71.8]	49.0 [49.0;49.0]
Sex:
FEMALE	2 (40.0%)	4 (100%)	3 (50.0%)	1 (100%)
MALE	3 (60.0%)	0 (0.00%)	3 (50.0%)	0 (0.00%)
Race:
BLACK OR AFRICAN AMERICAN	0 (0.00%)	0 (0.00%)	2 (33.3%)	0 (0.00%)
WHITE	5 (100%)	4 (100%)	4 (66.7%)	1 (100%)
Stage:
#N/A*	1 (20.0%)	0 (0.00%)	1 (16.7%)	0 (0.00%)
Stage I	2 (40.0%)	3 (75.0%)	2 (33.3%)	0 (0.00%)
Stage II	1 (20.0%)	0 (0.00%)	1 (16.7%)	0 (0.00%)
Stage III	1 (20.0%)	0 (0.00%)	2 (33.3%)	1 (100%)
Stage IV	0 (0.00%)	1 (25.0%)	0 (0.00%)	0 (0.00%)
Tumor Status:
TUMOR FREE	2 (40.0%)	3 (75.0%)	2 (33.3%)	0 (0.00%)
WITH TUMOR	3 (60.0%)	1 (25.0%)	4 (66.7%)	1 (100%)
Cancer Type：TCGA-OV	N=14	N=37	N=69	N=7	N=1
SMA	87.4 [83.0;89.6]	104 [98.6;107]	124 [115;130]	151 [149;154]	181 [181;181]
Age	65.0 [52.0;73.5]	62.0 [57.0;65.0]	60.0 [50.0;69.0]	52.0 [48.5;62.5]	49.0 [49.0;49.0]
Race:
OTHERS	2 (14.3%)	2 (5.41%)	11 (15.9%)	0 (0.00%)	0 (0.00%)
WHITE	12 (85.7%)	34 (91.9%)	58 (84.1%)	7 (100%)	1 (100%)
Stage:
Stage I	1 (7.14%)	4 (10.8%)	0 (0.00%)	2 (28.6%)	0 (0.00%)
Stage II	3 (21.4%)	2 (5.41%)	2 (2.90%)	0 (0.00%)	0 (0.00%)
Stage III	8 (57.1%)	23 (62.2%)	58 (84.1%)	2 (28.6%)	1 (100%)
Stage IV	2 (14.3%)	8 (21.6%)	9 (13.0%)	3 (42.9%)	0 (0.00%)
Tumor Status:
#N/A*	0 (0.00%)	1 (2.70%)	4 (5.80%)	0 (0.00%)	0 (0.00%)
TUMOR FREE	3 (21.4%)	8 (21.6%)	9 (13.0%)	3 (42.9%)	1 (100%)
WITH TUMOR	11 (78.6%)	28 (75.7%)	56 (81.2%)	4 (57.1%)	0 (0.00%)
Cancer Type：TCGA-STAD	N=19	N=17	N=9	N=0	N=0
SMA	122 [112;131]	156 [155;161]	173 [128;177]
Age	68.0 [67.0;73.0]	67.0 [58.0;69.0]	61.0 [52.0;65.0]
Sex:
FEMALE	3 (15.8%)	1 (5.88%)	3 (33.3%)
MALE	16 (84.2%)	16 (94.1%)	6 (66.7%)
Race:
#N/A*	1 (5.26%)	3 (17.6%)	3 (33.3%)
ASIAN	1 (5.26%)	1 (5.88%)	0 (0.00%)
BLACK OR AFRICAN AMERICAN	3 (15.8%)	1 (5.88%)	2 (22.2%)
WHITE	14 (73.7%)	12 (70.6%)	4 (44.4%)
Stage:
#N/A*	0 (0.00%)	1 (5.88%)	1 (11.1%)
Stage I	0 (0.00%)	1 (5.88%)	0 (0.00%)
Stage II	2 (10.5%)	3 (16.7%)	2 (22.2%)
Stage IIIA	16 (84.2%)	11 (64.7%)	4 (44.4%)
Stage IV	1 (5.26%)	1 (5.88%)	2 (22.2%)
Tumor Status:
#N/A*	1 (5.26%)	3 (17.6%)	0 (0.00%)
TUMOR FREE	10 (52.6%)	6 (35.3%)	4 (44.4%)
WITH TUMOR	8 (42.1%)	8 (47.1%)	5 (55.6%)
Cancer Type：TCGA-UCEC	N=1	N=12	N=33	N=5	N=1
SMA	88.6 [88.6;88.6]	102 [99.4;106]	127 [119;136]	159 [153;162]	171 [171;171]
Age	64.0 [64.0;64.0]	63.5 [54.8;75.0]	63.0 [58.0;69.0]	51.0 [50.0;65.0]	53.0 [53.0;53.0]
Race:
AMERICAN INDIAN OR ALASKA NATIVE	0 (0.00%)	1 (8.33%)	0 (0.00%)	0 (0.00%)	0 (0.00%)
BLACK OR AFRICAN AMERICAN	1 (100%)	1 (8.33%)	1 (3.03%)	0 (0.00%)	0 (0.00%)
WHITE	0 (0.00%)	10 (83.3%)	32 (97.0%)	5 (100%)	1 (100%)
Stage:
Stage I	1 (100%)	7 (58.3%)	15 (45.5%)	3 (60.0%)	0 (0.00%)
Stage II	0 (0.00%)	0 (0.00%)	6 (18.2%)	0 (0.00%)	0 (0.00%)
Stage III	0 (0.00%)	2 (16.7%)	9 (27.3%)	2 (40.0%)	1 (100%)
Stage IV	0 (0.00%)	3 (25.0%)	3 (9.09%)	0 (0.00%)	0 (0.00%)
Tumor Status:
TUMOR FREE	1 (100%)	8 (66.7%)	23 (69.7%)	5 (100%)	1 (100%)
WITH TUMOR	0 (0.00%)	4 (33.3%)	10 (30.3%)	0 (0.00%)	0 (0.00%)
* #N/A indicates missing data

## Sheet: Table S2
Table S2 :Summary SMA/SMI data of TCGA Patients
Skeletal muscle areas at the mid-third lumbar (L3) region
Cancer Type	Abbreviations	Total#	N*
Uterine Corpus Endometrial Carcinoma	TCGA-UCEC	65	52
Stomach adenocarcinoma	TCGA-STAD	46	45
Ovarian serous cystadenocarcinoma	TCGA-OV	143	129
Lung adenocarcinoma	TCGA-LUAD	67	28
Liver hepatocellular carcinoma	TCGA-LIHC	97	53
Kidney renal papillary cell carcinoma	TCGA-KIRP	33	21
Kidney renal clear cell carcinoma	TCGA-KIRC	267	199
Esophageal carcinoma	TCGA-ESCA	16	15
Colon adenocarcinoma	TCGA-COAD	25	24
Bladder Urothelial Carcinoma	TCGA-BLCA	120	100
Pancancer		879	666
# Patients with computed tomography data in TCIA data
* Skeletal muscle areas(SMA) at the third lumbar (L3) region
Skeletal muscle index$
Cancer Type	Abbreviations	N$
Bladder Urothelial Carcinoma	TCGA-BLCA	93
Colon adenocarcinoma	TCGA-COAD	13
Esophageal carcinoma	TCGA-ESCA	15
Kidney renal papillary cell carcinoma	TCGA-KIRP	17
Uterine Corpus Endometrial Carcinoma	TCGA-UCEC	52
Liver hepatocellular carcinoma	TCGA-LIHC	49
Pancancer		239
$ Skeletal muscle areas/height squared

## Sheet: Table S3
Table S3. Skeletal muscle areas at the mid-third lumbar (L3) region
Cancer Type	ID	SMA(cm2)	Sex
TCGA-UCEC	TCGA-D1-A17U	171.323	FEMALE
TCGA-UCEC	TCGA-D1-A160	163.279	FEMALE
TCGA-UCEC	TCGA-D1-A163	161.752	FEMALE
TCGA-UCEC	TCGA-D1-A16D	159.117	FEMALE
TCGA-UCEC	TCGA-D1-A2G7	153.464	FEMALE
TCGA-UCEC	TCGA-D1-A16N	146.64	FEMALE
TCGA-UCEC	TCGA-D1-A169	144.286	FEMALE
TCGA-UCEC	TCGA-DI-A2QU	143.488	FEMALE
TCGA-UCEC	TCGA-D1-A0ZR	141.783	FEMALE
TCGA-UCEC	TCGA-D1-A0ZU	141.309	FEMALE
TCGA-UCEC	TCGA-D1-A179	141.126	FEMALE
TCGA-UCEC	TCGA-FI-A2F8	137.873	FEMALE
TCGA-UCEC	TCGA-D1-A15Z	137.787	FEMALE
TCGA-UCEC	TCGA-D1-A16I	136.694	FEMALE
TCGA-UCEC	TCGA-D1-A1O0	136.116	FEMALE
TCGA-UCEC	TCGA-D1-A15W	134.039	FEMALE
TCGA-UCEC	TCGA-DI-A2QY	133.838	FEMALE
TCGA-UCEC	TCGA-FI-A2D4	131.957	FEMALE
TCGA-UCEC	TCGA-D1-A16Q	131.879	FEMALE
TCGA-UCEC	TCGA-D1-A16J	131.332	FEMALE
TCGA-UCEC	TCGA-D1-A0ZV	129.84	FEMALE
TCGA-UCEC	TCGA-FI-A2EY	129.161	FEMALE
TCGA-UCEC	TCGA-D1-A0ZO	127.03	FEMALE
TCGA-UCEC	TCGA-D1-A17M	126.683	FEMALE
TCGA-UCEC	TCGA-D1-A1NX	124.397	FEMALE
TCGA-UCEC	TCGA-D1-A1O5	124.083	FEMALE
TCGA-UCEC	TCGA-D1-A1NZ	121.631	FEMALE
TCGA-UCEC	TCGA-D1-A1NS	120.301	FEMALE
TCGA-UCEC	TCGA-D1-A1O8	120.233	FEMALE
TCGA-UCEC	TCGA-D1-A16B	119.471	FEMALE
TCGA-UCEC	TCGA-D1-A15V	118.706	FEMALE
TCGA-UCEC	TCGA-FI-A2EX	118.506	FEMALE
TCGA-UCEC	TCGA-D1-A1NW	118.33	FEMALE
TCGA-UCEC	TCGA-D1-A174	118.073	FEMALE
TCGA-UCEC	TCGA-D1-A17B	117.738	FEMALE
TCGA-UCEC	TCGA-DI-A1NN	117.219	FEMALE
TCGA-UCEC	TCGA-D1-A2G6	113.887	FEMALE
TCGA-UCEC	TCGA-FI-A2EW	112.931	FEMALE
TCGA-UCEC	TCGA-D1-A16E	112.637	FEMALE
TCGA-UCEC	TCGA-D1-A16O	109.668	FEMALE
TCGA-UCEC	TCGA-FI-A2D5	108.581	FEMALE
TCGA-UCEC	TCGA-D1-A2G5	107.851	FEMALE
TCGA-UCEC	TCGA-D1-A1NY	104.862	FEMALE
TCGA-UCEC	TCGA-FI-A2CY	103.041	FEMALE
TCGA-UCEC	TCGA-D1-A17C	102.521	FEMALE
TCGA-UCEC	TCGA-D1-A103	102.124	FEMALE
TCGA-UCEC	TCGA-D1-A16S	101.069	FEMALE
TCGA-UCEC	TCGA-D1-A0ZP	99.5978	FEMALE
TCGA-UCEC	TCGA-D1-A0ZQ	98.6227	FEMALE
TCGA-UCEC	TCGA-DI-A2QT	97.7764	FEMALE
TCGA-UCEC	TCGA-D1-A16G	93.1309	FEMALE
TCGA-UCEC	TCGA-FI-A2F4	88.5959	FEMALE
TCGA-STAD	TCGA-VQ-A8DL	76.6811	FEMALE
TCGA-STAD	TCGA-VQ-A8DT	176.584	MALE
TCGA-STAD	TCGA-VQ-A8DU	133.805	MALE
TCGA-STAD	TCGA-VQ-A8DZ	121.588	MALE
TCGA-STAD	TCGA-VQ-A8E0	117.821	MALE
TCGA-STAD	TCGA-VQ-A8E2	158.592	MALE
TCGA-STAD	TCGA-VQ-A8E3	162.232	MALE
TCGA-STAD	TCGA-VQ-A8E7	200.567	MALE
TCGA-STAD	TCGA-VQ-A8P2	128.966	MALE
TCGA-STAD	TCGA-VQ-A8P3	140.305	MALE
TCGA-STAD	TCGA-VQ-A8P5	169.149	MALE
TCGA-STAD	TCGA-VQ-A8P8	117.506	FEMALE
TCGA-STAD	TCGA-VQ-A8PB	112.331	FEMALE
TCGA-STAD	TCGA-VQ-A8PD	160.594	MALE
TCGA-STAD	TCGA-VQ-A8PE	112.468	MALE
TCGA-STAD	TCGA-VQ-A8PF	131.136	MALE
TCGA-STAD	TCGA-VQ-A8PK	155.203	MALE
TCGA-STAD	TCGA-VQ-A8PT	127.442	MALE
TCGA-STAD	TCGA-VQ-A91A	119.633	MALE
TCGA-STAD	TCGA-VQ-A91D	114.168	MALE
TCGA-STAD	TCGA-VQ-A91E	90.3375	FEMALE
TCGA-STAD	TCGA-VQ-A91Q	178.383	MALE
TCGA-STAD	TCGA-VQ-A91S	156.038	MALE
TCGA-STAD	TCGA-VQ-A91U	110.603	MALE
TCGA-STAD	TCGA-VQ-A91V	162.405	MALE
TCGA-STAD	TCGA-VQ-A91X	131.798	MALE
TCGA-STAD	TCGA-VQ-A91Y	105.868	MALE
TCGA-STAD	TCGA-VQ-A91Z	95.6096	FEMALE
TCGA-STAD	TCGA-VQ-A922	155.251	MALE
TCGA-STAD	TCGA-VQ-A92D	158.551	MALE
TCGA-STAD	TCGA-VQ-A94O	170.93	MALE
TCGA-STAD	TCGA-VQ-A94P	158.341	MALE
TCGA-STAD	TCGA-VQ-A94R	173.388	MALE
TCGA-STAD	TCGA-VQ-A94T	156.067	MALE
TCGA-STAD	TCGA-VQ-A94U	153.84	MALE
TCGA-STAD	TCGA-VQ-AA64	155.037	MALE
TCGA-STAD	TCGA-VQ-AA68	82.1596	FEMALE
TCGA-STAD	TCGA-VQ-AA69	176.878	MALE
TCGA-STAD	TCGA-VQ-AA6A	160.785	MALE
TCGA-STAD	TCGA-VQ-AA6B	149.981	MALE
TCGA-STAD	TCGA-VQ-AA6D	127.569	FEMALE
TCGA-STAD	TCGA-VQ-AA6G	140.107	MALE
TCGA-STAD	TCGA-VQ-AA6I	156.082	MALE
TCGA-STAD	TCGA-VQ-AA6J	134.621	MALE
TCGA-STAD	TCGA-VQ-AA6K	124.023	MALE
TCGA-OV	TCGA-13-0916	181.131	FEMALE
TCGA-OV	TCGA-13-0800	158.899	FEMALE
TCGA-OV	TCGA-09-2055	153.602	FEMALE
TCGA-OV	TCGA-13-0924	153.426	FEMALE
TCGA-OV	TCGA-09-2043	151.104	FEMALE
TCGA-OV	TCGA-13-2071	149.45	FEMALE
TCGA-OV	TCGA-13-2066	149.336	FEMALE
TCGA-OV	TCGA-13-1484	147.839	FEMALE
TCGA-OV	TCGA-OY-A56P	145.027	FEMALE
TCGA-OV	TCGA-13-2059	143.148	FEMALE
TCGA-OV	TCGA-13-0720	139.882	FEMALE
TCGA-OV	TCGA-13-0795	136.774	FEMALE
TCGA-OV	TCGA-24-1413	136.113	FEMALE
TCGA-OV	TCGA-09-0369	135.246	FEMALE
TCGA-OV	TCGA-24-1103	134.968	FEMALE
TCGA-OV	TCGA-25-1315	134.929	FEMALE
TCGA-OV	TCGA-09-1669	134.772	FEMALE
TCGA-OV	TCGA-10-0937	134.306	FEMALE
TCGA-OV	TCGA-25-2042	133.486	FEMALE
TCGA-OV	TCGA-25-1313	133.165	FEMALE
TCGA-OV	TCGA-10-0936	133.083	FEMALE
TCGA-OV	TCGA-61-1900	132.998	FEMALE
TCGA-OV	TCGA-24-1932	132.909	#N/A
TCGA-OV	TCGA-25-1322	131.818	FEMALE
TCGA-OV	TCGA-30-1891	130.348	FEMALE
TCGA-OV	TCGA-61-1901	130.315	FEMALE
TCGA-OV	TCGA-25-2409	130.258	FEMALE
TCGA-OV	TCGA-25-1635	130.048	FEMALE
TCGA-OV	TCGA-24-1418	129.498	FEMALE
TCGA-OV	TCGA-25-2404	129.493	FEMALE
TCGA-OV	TCGA-61-1725	128.975	FEMALE
TCGA-OV	TCGA-25-1314	128.687	FEMALE
TCGA-OV	TCGA-09-1673	128.529	FEMALE
TCGA-OV	TCGA-13-0797	128.515	FEMALE
TCGA-OV	TCGA-24-1614	128.336	FEMALE
TCGA-OV	TCGA-61-1906	128.221	FEMALE
TCGA-OV	TCGA-09-2054	126.66	FEMALE
TCGA-OV	TCGA-25-1631	126.482	FEMALE
TCGA-OV	TCGA-13-0921	125.952	FEMALE
TCGA-OV	TCGA-61-1733	125.865	FEMALE
TCGA-OV	TCGA-61-2012	125.323	FEMALE
TCGA-OV	TCGA-13-0768	124.832	FEMALE
TCGA-OV	TCGA-10-0934	124.367	FEMALE
TCGA-OV	TCGA-13-1507	124.11	FEMALE
TCGA-OV	TCGA-25-1321	123.659	FEMALE
TCGA-OV	TCGA-25-2391	123.028	FEMALE
TCGA-OV	TCGA-24-2254	122.04	FEMALE
TCGA-OV	TCGA-13-1499	121.447	FEMALE
TCGA-OV	TCGA-13-0920	121.267	FEMALE
TCGA-OV	TCGA-24-1427	121.045	FEMALE
TCGA-OV	TCGA-13-0904	120.53	FEMALE
TCGA-OV	TCGA-13-1506	120.234	FEMALE
TCGA-OV	TCGA-61-1740	120.001	FEMALE
TCGA-OV	TCGA-25-1328	119.442	FEMALE
TCGA-OV	TCGA-09-2051	118.502	FEMALE
TCGA-OV	TCGA-10-0931	117.781	FEMALE
TCGA-OV	TCGA-OY-A56Q	117.671	FEMALE
TCGA-OV	TCGA-25-1325	117.481	FEMALE
TCGA-OV	TCGA-13-1495	116.359	FEMALE
TCGA-OV	TCGA-61-2002	115.839	FEMALE
TCGA-OV	TCGA-24-1425	115.249	FEMALE
TCGA-OV	TCGA-25-1632	115.016	FEMALE
TCGA-OV	TCGA-25-2399	114.848	FEMALE
TCGA-OV	TCGA-61-2003	114.302	FEMALE
TCGA-OV	TCGA-25-2398	114.222	FEMALE
TCGA-OV	TCGA-25-1316	113.727	FEMALE
TCGA-OV	TCGA-13-0807	112.682	FEMALE
TCGA-OV	TCGA-13-0883	112.675	FEMALE
TCGA-OV	TCGA-13-1511	112.527	FEMALE
TCGA-OV	TCGA-13-1504	111.852	FEMALE
TCGA-OV	TCGA-13-1408	111.566	FEMALE
TCGA-OV	TCGA-25-2400	111.261	FEMALE
TCGA-OV	TCGA-25-1323	111.083	FEMALE
TCGA-OV	TCGA-13-0910	110.996	FEMALE
TCGA-OV	TCGA-10-0927	110.574	FEMALE
TCGA-OV	TCGA-10-0933	110.441	FEMALE
TCGA-OV	TCGA-13-1409	110.382	FEMALE
TCGA-OV	TCGA-25-1317	110.164	FEMALE
TCGA-OV	TCGA-09-0367	109.47	FEMALE
TCGA-OV	TCGA-13-1410	109.328	FEMALE
TCGA-OV	TCGA-13-1412	108.915	FEMALE
TCGA-OV	TCGA-24-0970	108.556	FEMALE
TCGA-OV	TCGA-09-1674	108.354	FEMALE
TCGA-OV	TCGA-61-2087	107.957	FEMALE
TCGA-OV	TCGA-24-1616	107.895	FEMALE
TCGA-OV	TCGA-13-2060	107.43	FEMALE
TCGA-OV	TCGA-25-1320	107.054	FEMALE
TCGA-OV	TCGA-13-0802	106.955	FEMALE
TCGA-OV	TCGA-61-1730	106.82	FEMALE
TCGA-OV	TCGA-13-1509	106.728	FEMALE
TCGA-OV	TCGA-25-1318	106.676	FEMALE
TCGA-OV	TCGA-61-2009	106.384	FEMALE
TCGA-OV	TCGA-09-2053	106.154	FEMALE
TCGA-OV	TCGA-25-1326	106.032	FEMALE
TCGA-OV	TCGA-09-2050	105.378	FEMALE
TCGA-OV	TCGA-25-1626	105.304	FEMALE
TCGA-OV	TCGA-13-0793	104.207	FEMALE
TCGA-OV	TCGA-25-1633	102.189	FEMALE
TCGA-OV	TCGA-13-1405	101.852	FEMALE
TCGA-OV	TCGA-61-1903	101.663	FEMALE
TCGA-OV	TCGA-10-0925	100.84	FEMALE
TCGA-OV	TCGA-13-2057	100.723	FEMALE
TCGA-OV	TCGA-61-2018	100.698	FEMALE
TCGA-OV	TCGA-61-2000	100.463	FEMALE
TCGA-OV	TCGA-13-0794	99.2209	FEMALE
TCGA-OV	TCGA-13-1505	98.6479	FEMALE
TCGA-OV	TCGA-13-0762	98.209	FEMALE
TCGA-OV	TCGA-25-1878	97.8715	FEMALE
TCGA-OV	TCGA-24-1423	96.7318	FEMALE
TCGA-OV	TCGA-25-2397	96.4556	FEMALE
TCGA-OV	TCGA-13-1488	95.2354	FEMALE
TCGA-OV	TCGA-25-1634	94.4571	FEMALE
TCGA-OV	TCGA-61-1910	94.2448	FEMALE
TCGA-OV	TCGA-24-0966	94.0344	FEMALE
TCGA-OV	TCGA-09-1672	92.379	FEMALE
TCGA-OV	TCGA-61-1911	91.7627	FEMALE
TCGA-OV	TCGA-25-2393	91.2659	FEMALE
TCGA-OV	TCGA-13-0724	91.2152	FEMALE
TCGA-OV	TCGA-61-1727	89.6751	FEMALE
TCGA-OV	TCGA-09-1667	89.2711	FEMALE
TCGA-OV	TCGA-13-1411	88.4538	FEMALE
TCGA-OV	TCGA-61-1907	87.9115	FEMALE
TCGA-OV	TCGA-25-1628	86.9346	FEMALE
TCGA-OV	TCGA-61-2614	84.875	FEMALE
TCGA-OV	TCGA-13-0799	83.9643	FEMALE
TCGA-OV	TCGA-13-0761	82.6587	FEMALE
TCGA-OV	TCGA-09-2044	78.8544	FEMALE
TCGA-OV	TCGA-61-2611	76.7148	FEMALE
TCGA-OV	TCGA-61-2016	68.4454	FEMALE
TCGA-LUAD	TCGA-J2-A4AD	84.9246	FEMALE
TCGA-LUAD	TCGA-17-Z056	90.8961	#N/A
TCGA-LUAD	TCGA-17-Z017	91.7545	#N/A
TCGA-LUAD	TCGA-38-4626	91.8222	FEMALE
TCGA-LUAD	TCGA-17-Z024	93.4189	#N/A
TCGA-LUAD	TCGA-J2-A4AE	97.2747	FEMALE
TCGA-LUAD	TCGA-50-6590	101.366	FEMALE
TCGA-LUAD	TCGA-17-Z035	102.058	#N/A
TCGA-LUAD	TCGA-17-Z021	102.644	#N/A
TCGA-LUAD	TCGA-50-6591	103.302	FEMALE
TCGA-LUAD	TCGA-J2-A4AG	108.795	FEMALE
TCGA-LUAD	TCGA-17-Z033	114.322	#N/A
TCGA-LUAD	TCGA-50-6592	116.091	FEMALE
TCGA-LUAD	TCGA-17-Z061	116.865	#N/A
TCGA-LUAD	TCGA-50-5045	119.715	FEMALE
TCGA-LUAD	TCGA-50-5941	121.174	FEMALE
TCGA-LUAD	TCGA-50-8460	135.546	MALE
TCGA-LUAD	TCGA-38-4629	136.305	MALE
TCGA-LUAD	TCGA-50-5936	143.234	MALE
TCGA-LUAD	TCGA-17-Z011	146.423	#N/A
TCGA-LUAD	TCGA-17-Z031	147.18	#N/A
TCGA-LUAD	TCGA-17-Z030	157.686	#N/A
TCGA-LUAD	TCGA-50-6593	161.78	FEMALE
TCGA-LUAD	TCGA-17-Z034	161.951	#N/A
TCGA-LUAD	TCGA-50-5072	171.642	MALE
TCGA-LUAD	TCGA-17-Z062	173.74	#N/A
TCGA-LUAD	TCGA-50-8459	177.86	MALE
TCGA-LUAD	TCGA-50-5066	178.116	MALE
TCGA-LIHC	TCGA-DD-A4NJ	139.668	FEMALE
TCGA-LIHC	TCGA-G3-A3CI	163.214	MALE
TCGA-LIHC	TCGA-G3-A5SL	147.042	MALE
TCGA-LIHC	TCGA-G3-A3CK	137.804	MALE
TCGA-LIHC	TCGA-G3-A7M8	140.854	MALE
TCGA-LIHC	TCGA-DD-A113	91.6794	FEMALE
TCGA-LIHC	TCGA-G3-A3CH	180.494	MALE
TCGA-LIHC	TCGA-G3-AAUZ	157.753	MALE
TCGA-LIHC	TCGA-G3-AAV5	130.709	MALE
TCGA-LIHC	TCGA-G3-A25Z	157.213	MALE
TCGA-LIHC	TCGA-G3-A25X	141.197	MALE
TCGA-LIHC	TCGA-DD-A39Y	131.487	MALE
TCGA-LIHC	TCGA-G3-A5SJ	155.227	MALE
TCGA-LIHC	TCGA-DD-A11C	182.224	MALE
TCGA-LIHC	TCGA-DD-A1EC	101.453	FEMALE
TCGA-LIHC	TCGA-K7-A5RG	177.609	MALE
TCGA-LIHC	TCGA-DD-A1EL	134.379	MALE
TCGA-LIHC	TCGA-DD-A4NV	184.741	MALE
TCGA-LIHC	TCGA-G3-A25S	163.683	MALE
TCGA-LIHC	TCGA-DD-A11A	133.198	MALE
TCGA-LIHC	TCGA-BC-A3KF	104.445	FEMALE
TCGA-LIHC	TCGA-G3-A3CG	131.467	MALE
TCGA-LIHC	TCGA-DD-A116	139.79	MALE
TCGA-LIHC	TCGA-K7-A6G5	152.777	MALE
TCGA-LIHC	TCGA-DD-A4NN	103.489	FEMALE
TCGA-LIHC	TCGA-DD-A115	188.61	MALE
TCGA-LIHC	TCGA-G3-AAV4	90.067	FEMALE
TCGA-LIHC	TCGA-G3-AAV6	165.598	FEMALE
TCGA-LIHC	TCGA-BC-A69H	168.827	MALE
TCGA-LIHC	TCGA-DD-A4NI	173.096	MALE
TCGA-LIHC	TCGA-DD-A4NK	94.9249	FEMALE
TCGA-LIHC	TCGA-DD-A4NL	226.506	MALE
TCGA-LIHC	TCGA-DD-A119	133.125	MALE
TCGA-LIHC	TCGA-G3-A7M9	158.109	MALE
TCGA-LIHC	TCGA-DD-A3A9	160.17	FEMALE
TCGA-LIHC	TCGA-DD-A4NS	121.126	FEMALE
TCGA-LIHC	TCGA-G3-A7M5	118.159	MALE
TCGA-LIHC	TCGA-G3-A25Y	87.5452	FEMALE
TCGA-LIHC	TCGA-DD-A3A1	142.759	MALE
TCGA-LIHC	TCGA-DD-A1EJ	76.4321	FEMALE
TCGA-LIHC	TCGA-DD-A1EB	84.988	FEMALE
TCGA-LIHC	TCGA-G3-A6UC	162.471	MALE
TCGA-LIHC	TCGA-DD-A1EK	123.376	FEMALE
TCGA-LIHC	TCGA-DD-A1EG	129.184	MALE
TCGA-LIHC	TCGA-G3-A25U	78.587	FEMALE
TCGA-LIHC	TCGA-DD-A1EA	170.396	MALE
TCGA-LIHC	TCGA-DD-A1ED	154.737	MALE
TCGA-LIHC	TCGA-DD-A1EH	172.645	MALE
TCGA-LIHC	TCGA-DD-A4NE	109.212	FEMALE
TCGA-LIHC	TCGA-BC-A10Z	105	FEMALE
TCGA-LIHC	TCGA-BC-A10W	170.456	MALE
TCGA-LIHC	TCGA-DD-A3A6	87.9749	FEMALE
TCGA-LIHC	TCGA-DD-A4NF	178.991	MALE
TCGA-KIRP	TCGA-IZ-8195	100.32	MALE
TCGA-KIRP	TCGA-G7-7501	109.345	FEMALE
TCGA-KIRP	TCGA-DW-5560	123.85	FEMALE
TCGA-KIRP	TCGA-G7-7502	128.291	MALE
TCGA-KIRP	TCGA-G7-A8LD	149.635	MALE
TCGA-KIRP	TCGA-B9-4114	151.52	MALE
TCGA-KIRP	TCGA-B9-5156	152.866	MALE
TCGA-KIRP	TCGA-B9-4117	155.394	FEMALE
TCGA-KIRP	TCGA-G7-A8LE	160.737	MALE
TCGA-KIRP	TCGA-G7-A8LC	166.748	MALE
TCGA-KIRP	TCGA-G7-6796	169.38	MALE
TCGA-KIRP	TCGA-DW-7834	170.001	MALE
TCGA-KIRP	TCGA-G7-6797	176.87	MALE
TCGA-KIRP	TCGA-B9-4617	178.639	MALE
TCGA-KIRP	TCGA-DW-7836	183.767	MALE
TCGA-KIRP	TCGA-G7-A8LB	185.083	MALE
TCGA-KIRP	TCGA-G7-A4TM	193.05	MALE
TCGA-KIRP	TCGA-DW-7840	211.853	MALE
TCGA-KIRP	TCGA-B9-4113	216.313	MALE
TCGA-KIRP	TCGA-G7-6795	277.752	MALE
TCGA-KIRP	TCGA-G7-6792	279.51	MALE
TCGA-KIRC	TCGA-CZ-4865	67.5871	FEMALE
TCGA-KIRC	TCGA-CJ-6033	69.8516	FEMALE
TCGA-KIRC	TCGA-CJ-4873	77.1373	FEMALE
TCGA-KIRC	TCGA-B0-4821	79.3932	FEMALE
TCGA-KIRC	TCGA-B0-5081	79.8682	FEMALE
TCGA-KIRC	TCGA-BP-4782	85.9587	FEMALE
TCGA-KIRC	TCGA-CJ-4884	86.1572	FEMALE
TCGA-KIRC	TCGA-BP-4352	87.4132	FEMALE
TCGA-KIRC	TCGA-DV-5566	88.0845	FEMALE
TCGA-KIRC	TCGA-B0-5085	90.2054	FEMALE
TCGA-KIRC	TCGA-B0-4833	91.3327	FEMALE
TCGA-KIRC	TCGA-CZ-4866	92.1312	FEMALE
TCGA-KIRC	TCGA-BP-4770	93.1569	FEMALE
TCGA-KIRC	TCGA-CW-6097	93.4181	MALE
TCGA-KIRC	TCGA-CJ-5677	94.0419	FEMALE
TCGA-KIRC	TCGA-B8-4154	94.1427	FEMALE
TCGA-KIRC	TCGA-B8-4148	94.5349	FEMALE
TCGA-KIRC	TCGA-B0-5709	95.9322	FEMALE
TCGA-KIRC	TCGA-BP-4169	96.0073	FEMALE
TCGA-KIRC	TCGA-G6-A8L7	96.5403	FEMALE
TCGA-KIRC	TCGA-BP-4335	97.2898	FEMALE
TCGA-KIRC	TCGA-DV-5576	97.389	FEMALE
TCGA-KIRC	TCGA-BP-4164	99.2346	FEMALE
TCGA-KIRC	TCGA-B0-4713	99.3615	FEMALE
TCGA-KIRC	TCGA-CJ-4893	100.568	FEMALE
TCGA-KIRC	TCGA-B0-5110	100.764	FEMALE
TCGA-KIRC	TCGA-BP-4766	104.092	FEMALE
TCGA-KIRC	TCGA-CJ-4913	104.578	FEMALE
TCGA-KIRC	TCGA-BP-5001	105.377	FEMALE
TCGA-KIRC	TCGA-B8-A54E	105.571	FEMALE
TCGA-KIRC	TCGA-CJ-5681	106.333	FEMALE
TCGA-KIRC	TCGA-CZ-5468	107.726	MALE
TCGA-KIRC	TCGA-BP-5186	109.469	FEMALE
TCGA-KIRC	TCGA-B8-4620	110.244	FEMALE
TCGA-KIRC	TCGA-BP-5202	110.463	MALE
TCGA-KIRC	TCGA-CJ-4892	110.479	FEMALE
TCGA-KIRC	TCGA-B8-5553	111.053	FEMALE
TCGA-KIRC	TCGA-BP-4763	111.266	FEMALE
TCGA-KIRC	TCGA-CJ-4891	111.303	FEMALE
TCGA-KIRC	TCGA-CJ-4897	111.369	FEMALE
TCGA-KIRC	TCGA-B8-5159	112.513	FEMALE
TCGA-KIRC	TCGA-DV-5575	112.825	FEMALE
TCGA-KIRC	TCGA-BP-5174	113.005	FEMALE
TCGA-KIRC	TCGA-CJ-4886	113.898	FEMALE
TCGA-KIRC	TCGA-CW-5580	114.205	FEMALE
TCGA-KIRC	TCGA-CJ-4889	114.899	FEMALE
TCGA-KIRC	TCGA-B0-4839	115.532	FEMALE
TCGA-KIRC	TCGA-CZ-4859	116.921	FEMALE
TCGA-KIRC	TCGA-CJ-4920	116.927	FEMALE
TCGA-KIRC	TCGA-BP-4355	117.013	FEMALE
TCGA-KIRC	TCGA-CJ-4900	119.023	FEMALE
TCGA-KIRC	TCGA-B8-4151	119.104	FEMALE
TCGA-KIRC	TCGA-B0-4712	120.407	MALE
TCGA-KIRC	TCGA-BP-4790	124.921	MALE
TCGA-KIRC	TCGA-B8-A54F	127.523	FEMALE
TCGA-KIRC	TCGA-BP-4330	127.607	FEMALE
TCGA-KIRC	TCGA-CJ-4907	127.818	MALE
TCGA-KIRC	TCGA-CJ-4895	128.265	MALE
TCGA-KIRC	TCGA-B0-4698	129.224	MALE
TCGA-KIRC	TCGA-BP-4177	129.707	MALE
TCGA-KIRC	TCGA-CJ-4637	129.797	FEMALE
TCGA-KIRC	TCGA-G6-A5PC	131.076	FEMALE
TCGA-KIRC	TCGA-BP-4801	131.398	MALE
TCGA-KIRC	TCGA-CJ-4885	131.83	MALE
TCGA-KIRC	TCGA-BP-4774	132.119	FEMALE
TCGA-KIRC	TCGA-CJ-4641	133.634	FEMALE
TCGA-KIRC	TCGA-DV-5565	136.56	MALE
TCGA-KIRC	TCGA-CJ-4870	136.804	FEMALE
TCGA-KIRC	TCGA-B8-4146	137.188	FEMALE
TCGA-KIRC	TCGA-BP-4964	137.257	FEMALE
TCGA-KIRC	TCGA-CJ-4904	137.414	FEMALE
TCGA-KIRC	TCGA-BP-4972	138.106	FEMALE
TCGA-KIRC	TCGA-B0-5097	138.617	FEMALE
TCGA-KIRC	TCGA-CJ-5672	139.104	MALE
TCGA-KIRC	TCGA-CJ-4918	139.352	MALE
TCGA-KIRC	TCGA-BP-4989	140.323	MALE
TCGA-KIRC	TCGA-BP-4342	140.574	MALE
TCGA-KIRC	TCGA-BP-4775	141.723	FEMALE
TCGA-KIRC	TCGA-BP-5191	144.32	MALE
TCGA-KIRC	TCGA-CJ-6027	145.782	MALE
TCGA-KIRC	TCGA-BP-4784	145.798	FEMALE
TCGA-KIRC	TCGA-B8-4619	148.201	MALE
TCGA-KIRC	TCGA-BP-5187	148.614	MALE
TCGA-KIRC	TCGA-BP-4771	149.011	MALE
TCGA-KIRC	TCGA-BP-5195	149.051	MALE
TCGA-KIRC	TCGA-B0-4845	149.221	MALE
TCGA-KIRC	TCGA-BP-5181	149.307	FEMALE
TCGA-KIRC	TCGA-CW-6087	150.318	MALE
TCGA-KIRC	TCGA-BP-4976	150.945	MALE
TCGA-KIRC	TCGA-CW-6093	151.02	MALE
TCGA-KIRC	TCGA-BP-4762	151.499	MALE
TCGA-KIRC	TCGA-B8-4622	152.155	MALE
TCGA-KIRC	TCGA-BP-4967	152.35	MALE
TCGA-KIRC	TCGA-CZ-4863	153.559	FEMALE
TCGA-KIRC	TCGA-B8-A54D	154.208	MALE
TCGA-KIRC	TCGA-BP-4768	154.413	FEMALE
TCGA-KIRC	TCGA-CJ-5679	154.507	MALE
TCGA-KIRC	TCGA-BP-4345	154.651	MALE
TCGA-KIRC	TCGA-BP-4354	154.849	MALE
TCGA-KIRC	TCGA-BP-4804	154.978	MALE
TCGA-KIRC	TCGA-B0-5077	155.02	MALE
TCGA-KIRC	TCGA-DV-5573	156.024	MALE
TCGA-KIRC	TCGA-CZ-4861	156.153	MALE
TCGA-KIRC	TCGA-BP-5175	156.245	MALE
TCGA-KIRC	TCGA-CW-6096	156.374	FEMALE
TCGA-KIRC	TCGA-BP-4970	157.14	MALE
TCGA-KIRC	TCGA-BP-4995	158.169	MALE
TCGA-KIRC	TCGA-BP-4986	158.866	MALE
TCGA-KIRC	TCGA-BP-5168	159.385	MALE
TCGA-KIRC	TCGA-DV-5574	160.275	MALE
TCGA-KIRC	TCGA-CZ-4862	160.604	MALE
TCGA-KIRC	TCGA-BP-5010	161.338	MALE
TCGA-KIRC	TCGA-BP-4781	161.797	MALE
TCGA-KIRC	TCGA-CW-6090	161.81	MALE
TCGA-KIRC	TCGA-CJ-5683	162.483	MALE
TCGA-KIRC	TCGA-DV-5567	163.135	FEMALE
TCGA-KIRC	TCGA-BP-4353	165.12	MALE
TCGA-KIRC	TCGA-BP-5009	165.399	MALE
TCGA-KIRC	TCGA-BP-4343	165.606	MALE
TCGA-KIRC	TCGA-CZ-5984	166.169	MALE
TCGA-KIRC	TCGA-BP-4971	167.094	MALE
TCGA-KIRC	TCGA-B0-5697	167.429	MALE
TCGA-KIRC	TCGA-B8-5164	168.445	MALE
TCGA-KIRC	TCGA-B8-5162	169.587	MALE
TCGA-KIRC	TCGA-CZ-5452	170.696	MALE
TCGA-KIRC	TCGA-B0-5698	171.092	MALE
TCGA-KIRC	TCGA-BP-4960	171.112	MALE
TCGA-KIRC	TCGA-CJ-6028	171.862	MALE
TCGA-KIRC	TCGA-B0-5703	173.268	MALE
TCGA-KIRC	TCGA-BP-5192	173.64	MALE
TCGA-KIRC	TCGA-BP-5199	173.876	MALE
TCGA-KIRC	TCGA-BP-5169	174.246	MALE
TCGA-KIRC	TCGA-BP-5184	174.848	MALE
TCGA-KIRC	TCGA-BP-4803	175.236	MALE
TCGA-KIRC	TCGA-CJ-4894	176.751	MALE
TCGA-KIRC	TCGA-CJ-4876	176.782	MALE
TCGA-KIRC	TCGA-CJ-6030	177.386	MALE
TCGA-KIRC	TCGA-CZ-4857	177.818	MALE
TCGA-KIRC	TCGA-B0-4843	179.155	MALE
TCGA-KIRC	TCGA-BP-4347	179.312	MALE
TCGA-KIRC	TCGA-BP-5183	179.834	MALE
TCGA-KIRC	TCGA-CW-5584	181.484	MALE
TCGA-KIRC	TCGA-BP-4769	182.118	MALE
TCGA-KIRC	TCGA-DV-5568	182.202	MALE
TCGA-KIRC	TCGA-B8-5158	182.404	MALE
TCGA-KIRC	TCGA-BP-5004	182.893	MALE
TCGA-KIRC	TCGA-CJ-4923	183.337	FEMALE
TCGA-KIRC	TCGA-CW-6088	183.447	MALE
TCGA-KIRC	TCGA-B8-5165	183.621	MALE
TCGA-KIRC	TCGA-BP-4797	183.733	MALE
TCGA-KIRC	TCGA-BP-4173	184.096	MALE
TCGA-KIRC	TCGA-B8-4153	184.994	MALE
TCGA-KIRC	TCGA-BP-4334	185.115	MALE
TCGA-KIRC	TCGA-BP-4994	185.759	MALE
TCGA-KIRC	TCGA-G6-A8L6	185.807	MALE
TCGA-KIRC	TCGA-CJ-4902	185.849	MALE
TCGA-KIRC	TCGA-BP-5194	186.273	MALE
TCGA-KIRC	TCGA-CW-5590	188.012	MALE
TCGA-KIRC	TCGA-BP-5000	189.541	MALE
TCGA-KIRC	TCGA-BP-4962	190.579	MALE
TCGA-KIRC	TCGA-CJ-4635	190.851	MALE
TCGA-KIRC	TCGA-BP-4166	191.403	MALE
TCGA-KIRC	TCGA-BP-5196	192.652	MALE
TCGA-KIRC	TCGA-BP-5180	193.22	MALE
TCGA-KIRC	TCGA-BP-4789	193.344	MALE
TCGA-KIRC	TCGA-BP-4167	193.821	MALE
TCGA-KIRC	TCGA-CW-5585	194.55	MALE
TCGA-KIRC	TCGA-CJ-4887	194.788	MALE
TCGA-KIRC	TCGA-BP-5007	195.336	MALE
TCGA-KIRC	TCGA-CZ-4858	195.844	MALE
TCGA-KIRC	TCGA-CZ-5451	196.57	MALE
TCGA-KIRC	TCGA-B0-5812	196.698	MALE
TCGA-KIRC	TCGA-CJ-5671	196.805	MALE
TCGA-KIRC	TCGA-BP-4992	197.801	MALE
TCGA-KIRC	TCGA-BP-4988	199.795	MALE
TCGA-KIRC	TCGA-B0-5115	201.445	MALE
TCGA-KIRC	TCGA-BP-5190	206.273	MALE
TCGA-KIRC	TCGA-BP-4346	206.632	MALE
TCGA-KIRC	TCGA-BP-4977	206.817	MALE
TCGA-KIRC	TCGA-DV-A4W0	207.49	MALE
TCGA-KIRC	TCGA-B8-5549	209.96	MALE
TCGA-KIRC	TCGA-B0-5106	211.038	MALE
TCGA-KIRC	TCGA-CZ-5988	211.416	MALE
TCGA-KIRC	TCGA-B0-5399	211.534	MALE
TCGA-KIRC	TCGA-CJ-5675	212.391	MALE
TCGA-KIRC	TCGA-CJ-4903	215.539	MALE
TCGA-KIRC	TCGA-B0-5696	215.643	MALE
TCGA-KIRC	TCGA-BP-4982	216.884	MALE
TCGA-KIRC	TCGA-CW-5581	218.993	MALE
TCGA-KIRC	TCGA-BP-4759	220.665	MALE
TCGA-KIRC	TCGA-B0-5088	222.842	MALE
TCGA-KIRC	TCGA-B0-5711	223.374	MALE
TCGA-KIRC	TCGA-B0-5121	223.489	MALE
TCGA-KIRC	TCGA-BP-4975	232.2	MALE
TCGA-KIRC	TCGA-B8-A54G	234.342	MALE
TCGA-KIRC	TCGA-BP-4777	235.062	MALE
TCGA-KIRC	TCGA-CJ-4901	238.629	MALE
TCGA-KIRC	TCGA-B0-5706	239.305	MALE
TCGA-KIRC	TCGA-CZ-5985	240.458	MALE
TCGA-ESCA	TCGA-VR-A8EO	146.249	MALE
TCGA-ESCA	TCGA-VR-A8EP	153.296	MALE
TCGA-ESCA	TCGA-VR-A8ER	123.799	MALE
TCGA-ESCA	TCGA-VR-A8ET	154.161	MALE
TCGA-ESCA	TCGA-VR-A8EU	109.135	MALE
TCGA-ESCA	TCGA-VR-A8EW	108.398	MALE
TCGA-ESCA	TCGA-VR-A8EX	142.418	MALE
TCGA-ESCA	TCGA-VR-A8EY	120.193	FEMALE
TCGA-ESCA	TCGA-VR-A8EZ	162.964	MALE
TCGA-ESCA	TCGA-VR-A8Q7	154.11	MALE
TCGA-ESCA	TCGA-VR-AA4D	160.664	MALE
TCGA-ESCA	TCGA-VR-AA4G	104.278	FEMALE
TCGA-ESCA	TCGA-VR-AA7B	91.565	FEMALE
TCGA-ESCA	TCGA-VR-AA7D	141.881	MALE
TCGA-ESCA	TCGA-VR-AA7I	110.719	MALE
TCGA-COAD	TCGA-AY-4070A	153.102	#N/A
TCGA-COAD	TCGA-AY-5543A	94.4449	#N/A
TCGA-COAD	TCGA-AY-6197A	146.227	#N/A
TCGA-COAD	TCGA-AY-6386A	142.647	#N/A
TCGA-COAD	TCGA-AY-A54L	113.951	FEMALE
TCGA-COAD	TCGA-CK-4951	107.606	FEMALE
TCGA-COAD	TCGA-CK-5915	144.165	MALE
TCGA-COAD	TCGA-CK-5916	109.263	FEMALE
TCGA-COAD	TCGA-CK-6747	89.4716	FEMALE
TCGA-COAD	TCGA-CK-6748	123.779	FEMALE
TCGA-COAD	TCGA-G4-6299	172.42	MALE
TCGA-COAD	TCGA-G4-6303	101.789	FEMALE
TCGA-COAD	TCGA-G4-6304	97.3057	FEMALE
TCGA-COAD	TCGA-G4-6309	105.704	FEMALE
TCGA-COAD	TCGA-G4-6310	178.906	MALE
TCGA-COAD	TCGA-G4-6311	119.07	MALE
TCGA-COAD	TCGA-G4-6314	131.254	FEMALE
TCGA-COAD	TCGA-G4-6315	124.109	MALE
TCGA-COAD	TCGA-G4-6320	159.683	MALE
TCGA-COAD	TCGA-G4-6321	133.984	FEMALE
TCGA-COAD	TCGA-G4-6322	161.377	MALE
TCGA-COAD	TCGA-G4-6323	190.758	MALE
TCGA-COAD	TCGA-G4-6627	155.959	MALE
TCGA-COAD	TCGA-G4-6628	158.331	MALE
TCGA-BLCA	TCGA-DK-A2HX	73.1003	FEMALE
TCGA-BLCA	TCGA-ZF-A9R2	122.056	MALE
TCGA-BLCA	TCGA-DK-A1A7	79.2878	FEMALE
TCGA-BLCA	TCGA-ZF-AA58	105.819	FEMALE
TCGA-BLCA	TCGA-4Z-AA7S	146.158	MALE
TCGA-BLCA	TCGA-DK-AA6Q	97.8193	FEMALE
TCGA-BLCA	TCGA-XF-AAMZ	94.582	FEMALE
TCGA-BLCA	TCGA-XF-A9T3	96.5469	FEMALE
TCGA-BLCA	TCGA-FD-A5C1	139.953	FEMALE
TCGA-BLCA	TCGA-ZF-A9RM	131.826	MALE
TCGA-BLCA	TCGA-CU-A0YO	71.1569	MALE
TCGA-BLCA	TCGA-FD-A6TC	87.044	FEMALE
TCGA-BLCA	TCGA-G2-A2EC	146.348	FEMALE
TCGA-BLCA	TCGA-ZF-AA5N	116.825	FEMALE
TCGA-BLCA	TCGA-DK-A3IK	147.692	MALE
TCGA-BLCA	TCGA-K4-A3WU	137.424	MALE
TCGA-BLCA	TCGA-ZF-AA4X	151.297	MALE
TCGA-BLCA	TCGA-FD-A43X	139.132	MALE
TCGA-BLCA	TCGA-ZF-AA4N	146.942	MALE
TCGA-BLCA	TCGA-4Z-AA7W	159.915	MALE
TCGA-BLCA	TCGA-ZF-AA5H	87.6025	FEMALE
TCGA-BLCA	TCGA-FD-A43S	98.4271	FEMALE
TCGA-BLCA	TCGA-DK-AA76	111.562	FEMALE
TCGA-BLCA	TCGA-CU-A0YR	147.599	MALE
TCGA-BLCA	TCGA-G2-A2EJ	107.954	FEMALE
TCGA-BLCA	TCGA-ZF-AA54	167.569	MALE
TCGA-BLCA	TCGA-ZF-A9R7	117.307	FEMALE
TCGA-BLCA	TCGA-ZF-A9RL	120.501	MALE
TCGA-BLCA	TCGA-4Z-AA84	168.653	MALE
TCGA-BLCA	TCGA-FD-A3B5	152.859	MALE
TCGA-BLCA	TCGA-G2-A3IB	162.601	MALE
TCGA-BLCA	TCGA-DK-A6B0	156.46	MALE
TCGA-BLCA	TCGA-K4-A5RH	162.096	MALE
TCGA-BLCA	TCGA-DK-AA6M	116.36	FEMALE
TCGA-BLCA	TCGA-4Z-AA7O	126.237	MALE
TCGA-BLCA	TCGA-G2-A3VY	147.461	MALE
TCGA-BLCA	TCGA-DK-A1AA	162.417	MALE
TCGA-BLCA	TCGA-DK-AA6P	84.1278	FEMALE
TCGA-BLCA	TCGA-K4-A5RJ	182.953	MALE
TCGA-BLCA	TCGA-G2-A2EL	119.351	MALE
TCGA-BLCA	TCGA-DK-A3IN	149.567	MALE
TCGA-BLCA	TCGA-XF-AAN0	142.985	MALE
TCGA-BLCA	TCGA-ZF-A9R4	117.67	MALE
TCGA-BLCA	TCGA-FD-A3SO	153.138	MALE
TCGA-BLCA	TCGA-ZF-AA4T	149.203	MALE
TCGA-BLCA	TCGA-FD-A5BU	121.351	FEMALE
TCGA-BLCA	TCGA-FD-A3B6	155.046	MALE
TCGA-BLCA	TCGA-G2-AA3B	109.698	FEMALE
TCGA-BLCA	TCGA-ZF-AA4U	173.769	MALE
TCGA-BLCA	TCGA-CU-A3KJ	136.094	MALE
TCGA-BLCA	TCGA-K4-A4AC	122.843	MALE
TCGA-BLCA	TCGA-XF-A9SI	94.5779	FEMALE
TCGA-BLCA	TCGA-4Z-AA80	175.619	MALE
TCGA-BLCA	TCGA-ZF-A9RG	124.385	FEMALE
TCGA-BLCA	TCGA-G2-A2ES	140.711	MALE
TCGA-BLCA	TCGA-DK-A1A5	102.47	MALE
TCGA-BLCA	TCGA-DK-A1A6	171.102	MALE
TCGA-BLCA	TCGA-FD-A43U	181.348	MALE
TCGA-BLCA	TCGA-FD-A43Y	178.155	MALE
TCGA-BLCA	TCGA-ZF-A9RE	106.226	FEMALE
TCGA-BLCA	TCGA-FD-A6TB	133.618	MALE
TCGA-BLCA	TCGA-4Z-AA82	156.7	MALE
TCGA-BLCA	TCGA-G2-AA3C	177.649	MALE
TCGA-BLCA	TCGA-ZF-AA4R	142.545	MALE
TCGA-BLCA	TCGA-ZF-AA5P	133.978	MALE
TCGA-BLCA	TCGA-FD-A5BX	138.387	MALE
TCGA-BLCA	TCGA-CU-A5W6	142.202	MALE
TCGA-BLCA	TCGA-G2-AA3D	180.165	MALE
TCGA-BLCA	TCGA-XF-A9T0	136.21	MALE
TCGA-BLCA	TCGA-DK-AA75	155.276	MALE
TCGA-BLCA	TCGA-DK-AA77	188.324	MALE
TCGA-BLCA	TCGA-FD-A3N6	187.84	FEMALE
TCGA-BLCA	TCGA-ZF-AA52	165.759	MALE
TCGA-BLCA	TCGA-XF-A8HG	170.416	MALE
TCGA-BLCA	TCGA-FD-A3SP	173.065	MALE
TCGA-BLCA	TCGA-CU-A3YL	174.297	MALE
TCGA-BLCA	TCGA-DK-A3IV	167.511	MALE
TCGA-BLCA	TCGA-G2-A2EF	134.819	MALE
TCGA-BLCA	TCGA-4Z-AA86	107.94	MALE
TCGA-BLCA	TCGA-4Z-AA7M	122.223	MALE
TCGA-BLCA	TCGA-FD-A3B7	124.421	MALE
TCGA-BLCA	TCGA-FD-A5C0	184.572	MALE
TCGA-BLCA	TCGA-G2-AA3F	135.889	MALE
TCGA-BLCA	TCGA-FD-A3SJ	137.797	MALE
TCGA-BLCA	TCGA-ZF-A9R3	144.987	FEMALE
TCGA-BLCA	TCGA-K4-AAQO	186.567	MALE
TCGA-BLCA	TCGA-DK-AA74	169.856	MALE
TCGA-BLCA	TCGA-4Z-AA7Y	200.411	MALE
TCGA-BLCA	TCGA-ZF-A9R0	162.833	MALE
TCGA-BLCA	TCGA-G2-A2EO	180.658	MALE
TCGA-BLCA	TCGA-4Z-AA81	156.097	MALE
TCGA-BLCA	TCGA-ZF-A9R5	169.396	MALE
TCGA-BLCA	TCGA-FD-A6TE	156.714	MALE
TCGA-BLCA	TCGA-FD-A3SL	199.693	MALE
TCGA-BLCA	TCGA-FD-A62P	216.172	MALE
TCGA-BLCA	TCGA-XF-AAMY	143.07	MALE
TCGA-BLCA	TCGA-CU-A3QU	214.478	MALE
TCGA-BLCA	TCGA-XF-AAN2	195.265	MALE
TCGA-BLCA	TCGA-DK-A3WW	178.813	MALE
TCGA-BLCA	TCGA-G2-A2EK	204.668	MALE

## Sheet: Table S4
Table S4.Skeletal muscle index data of TCGA Patients
Cancer Type	ID	SMA(cm2)	Height(m)	SMI(cm2/m2)
TCGA-BLCA	TCGA-DK-A2HX	73.1003	1.47	33.8286
TCGA-BLCA	TCGA-ZF-A9R2	122.056	1.77	38.9594
TCGA-BLCA	TCGA-DK-A1A7	79.2878	1.48	36.1979
TCGA-BLCA	TCGA-ZF-AA58	105.819	1.67	37.9429
TCGA-BLCA	TCGA-DK-AA6Q	97.8193	1.58	39.1841
TCGA-BLCA	TCGA-XF-AAMZ	94.582	1.6	36.9461
TCGA-BLCA	TCGA-XF-A9T3	96.5469	1.6	37.7136
TCGA-BLCA	TCGA-FD-A5C1	139.953	1.7	48.4265
TCGA-BLCA	TCGA-ZF-A9RM	131.826	1.73	44.0464
TCGA-BLCA	TCGA-FD-A6TC	87.044	1.6	34.0016
TCGA-BLCA	TCGA-G2-A2EC	146.348	1.6	57.1672
TCGA-BLCA	TCGA-ZF-AA5N	116.825	1.68	41.3922
TCGA-BLCA	TCGA-DK-A3IK	147.692	1.85	43.1531
TCGA-BLCA	TCGA-K4-A3WU	137.424	1.75	44.8733
TCGA-BLCA	TCGA-ZF-AA4X	151.297	1.75	49.4031
TCGA-BLCA	TCGA-FD-A43X	139.132	1.65	51.1044
TCGA-BLCA	TCGA-ZF-AA4N	146.942	1.65	53.9732
TCGA-BLCA	TCGA-4Z-AA7W	159.915	1.66	58.0326
TCGA-BLCA	TCGA-ZF-AA5H	87.6025	1.63	32.9717
TCGA-BLCA	TCGA-FD-A43S	98.4271	1.57	39.9315
TCGA-BLCA	TCGA-DK-AA76	111.562	1.61	43.0393
TCGA-BLCA	TCGA-CU-A0YR	147.599	1.778	46.6896
TCGA-BLCA	TCGA-G2-A2EJ	107.954	1.524	46.4804
TCGA-BLCA	TCGA-ZF-AA54	167.569	1.69	58.6706
TCGA-BLCA	TCGA-ZF-A9R7	117.307	1.59	46.4014
TCGA-BLCA	TCGA-ZF-A9RL	120.501	1.64	44.8026
TCGA-BLCA	TCGA-4Z-AA84	168.653	1.66	61.2036
TCGA-BLCA	TCGA-FD-A3B5	152.859	1.778	48.3533
TCGA-BLCA	TCGA-G2-A3IB	162.601	1.65	59.7248
TCGA-BLCA	TCGA-DK-A6B0	156.46	1.67	56.1008
TCGA-BLCA	TCGA-DK-AA6M	116.36	1.59	46.0266
TCGA-BLCA	TCGA-4Z-AA7O	126.237	1.66	45.811
TCGA-BLCA	TCGA-G2-A3VY	147.461	1.89	41.2812
TCGA-BLCA	TCGA-DK-A1AA	162.417	1.79	50.6903
TCGA-BLCA	TCGA-DK-AA6P	84.1278	1.58	33.6996
TCGA-BLCA	TCGA-G2-A2EL	119.351	1.79	37.2494
TCGA-BLCA	TCGA-DK-A3IN	149.567	1.825	44.9065
TCGA-BLCA	TCGA-XF-AAN0	142.985	1.72	48.332
TCGA-BLCA	TCGA-FD-A3SO	153.138	1.85	44.7444
TCGA-BLCA	TCGA-ZF-AA4T	149.203	1.72	50.4338
TCGA-BLCA	TCGA-FD-A5BU	121.351	1.67	43.5121
TCGA-BLCA	TCGA-FD-A3B6	155.046	1.7272	51.9726
TCGA-BLCA	TCGA-G2-AA3B	109.698	1.67	39.334
TCGA-BLCA	TCGA-ZF-AA4U	173.769	1.8	53.6325
TCGA-BLCA	TCGA-CU-A3KJ	136.094	1.77	43.4403
TCGA-BLCA	TCGA-XF-A9SI	94.5779	1.59	37.4106
TCGA-BLCA	TCGA-4Z-AA80	175.619	1.78	55.4283
TCGA-BLCA	TCGA-ZF-A9RG	124.385	1.76	40.1552
TCGA-BLCA	TCGA-G2-A2ES	140.711	1.77	44.9139
TCGA-BLCA	TCGA-DK-A1A5	102.47	1.65	37.6381
TCGA-BLCA	TCGA-DK-A1A6	171.102	1.73	57.1692
TCGA-BLCA	TCGA-FD-A43U	181.348	1.83	54.1515
TCGA-BLCA	TCGA-FD-A43Y	178.155	1.83	53.1982
TCGA-BLCA	TCGA-ZF-A9RE	106.226	1.65	39.0177
TCGA-BLCA	TCGA-FD-A6TB	133.618	1.7	46.2347
TCGA-BLCA	TCGA-4Z-AA82	156.7	1.76	50.5876
TCGA-BLCA	TCGA-G2-AA3C	177.649	1.84	52.4719
TCGA-BLCA	TCGA-ZF-AA4R	142.545	1.78	44.9895
TCGA-BLCA	TCGA-ZF-AA5P	133.978	1.77	42.7649
TCGA-BLCA	TCGA-FD-A5BX	138.387	1.75	45.1877
TCGA-BLCA	TCGA-CU-A5W6	142.202	1.75	46.4333
TCGA-BLCA	TCGA-G2-AA3D	180.165	1.71	61.6138
TCGA-BLCA	TCGA-XF-A9T0	136.21	1.78	42.9903
TCGA-BLCA	TCGA-DK-AA75	155.276	1.77	49.563
TCGA-BLCA	TCGA-DK-AA77	188.324	1.72	63.6574
TCGA-BLCA	TCGA-FD-A3N6	187.84	1.7018	64.859
TCGA-BLCA	TCGA-ZF-AA52	165.759	1.81	50.5966
TCGA-BLCA	TCGA-XF-A8HG	170.416	1.94	45.28
TCGA-BLCA	TCGA-FD-A3SP	173.065	1.83	51.6782
TCGA-BLCA	TCGA-CU-A3YL	174.297	1.79	54.3981
TCGA-BLCA	TCGA-DK-A3IV	167.511	1.72	56.622
TCGA-BLCA	TCGA-G2-A2EF	134.819	1.727	45.2029
TCGA-BLCA	TCGA-4Z-AA7M	122.223	1.84	36.1008
TCGA-BLCA	TCGA-FD-A3B7	124.421	1.77	39.7143
TCGA-BLCA	TCGA-FD-A5C0	184.572	1.86	53.3508
TCGA-BLCA	TCGA-G2-AA3F	135.889	1.73	45.4037
TCGA-BLCA	TCGA-FD-A3SJ	137.797	1.78	43.4909
TCGA-BLCA	TCGA-ZF-A9R3	144.987	1.54	61.1347
TCGA-BLCA	TCGA-K4-AAQO	186.567	1.8	57.5824
TCGA-BLCA	TCGA-DK-AA74	169.856	1.74	56.1024
TCGA-BLCA	TCGA-4Z-AA7Y	200.411	1.66	72.7286
TCGA-BLCA	TCGA-ZF-A9R0	162.833	1.72	55.041
TCGA-BLCA	TCGA-G2-A2EO	180.658	1.82	54.5399
TCGA-BLCA	TCGA-4Z-AA81	156.097	1.7	54.0129
TCGA-BLCA	TCGA-ZF-A9R5	169.396	1.73	56.5993
TCGA-BLCA	TCGA-FD-A6TE	156.714	1.8	48.3686
TCGA-BLCA	TCGA-FD-A3SL	199.693	1.83	59.6295
TCGA-BLCA	TCGA-FD-A62P	216.172	1.93	58.0343
TCGA-BLCA	TCGA-XF-AAMY	143.07	1.78	45.1554
TCGA-BLCA	TCGA-CU-A3QU	214.478	1.73	71.6622
TCGA-BLCA	TCGA-XF-AAN2	195.265	1.89	54.6639
TCGA-BLCA	TCGA-DK-A3WW	178.813	1.86	51.6862
TCGA-BLCA	TCGA-G2-A2EK	204.668	1.808	62.6113
TCGA-COAD	TCGA-AY-A54L	113.951	1.72	38.5178
TCGA-COAD	TCGA-G4-6299	172.42	1.3	102.024
TCGA-COAD	TCGA-G4-6309	105.704	1.76	34.1246
TCGA-COAD	TCGA-G4-6310	178.906	1.73	59.7769
TCGA-COAD	TCGA-G4-6311	119.07	1.735	39.5552
TCGA-COAD	TCGA-G4-6314	131.254	1.585	52.2462
TCGA-COAD	TCGA-G4-6315	124.109	1.7	42.9443
TCGA-COAD	TCGA-G4-6320	159.683	1.93	42.8691
TCGA-COAD	TCGA-G4-6321	133.984	1.782	42.1928
TCGA-COAD	TCGA-G4-6322	161.377	1.82	48.719
TCGA-COAD	TCGA-G4-6323	190.758	1.715	64.8568
TCGA-COAD	TCGA-G4-6627	155.959	1.76	50.3482
TCGA-COAD	TCGA-G4-6628	158.331	1.69	55.4362
TCGA-ESCA	TCGA-VR-A8EO	146.249	1.79	45.6443
TCGA-ESCA	TCGA-VR-A8EP	153.296	1.73	51.22
TCGA-ESCA	TCGA-VR-A8ER	123.799	1.64	46.0286
TCGA-ESCA	TCGA-VR-A8ET	154.161	1.6	60.219
TCGA-ESCA	TCGA-VR-A8EU	109.135	1.74	36.0468
TCGA-ESCA	TCGA-VR-A8EW	108.398	1.64	40.3025
TCGA-ESCA	TCGA-VR-A8EX	142.418	1.71	48.7048
TCGA-ESCA	TCGA-VR-A8EY	120.193	1.65	44.148
TCGA-ESCA	TCGA-VR-A8EZ	162.964	1.67	58.4331
TCGA-ESCA	TCGA-VR-A8Q7	154.11	1.7	53.3254
TCGA-ESCA	TCGA-VR-AA4D	160.664	1.78	50.7082
TCGA-ESCA	TCGA-VR-AA4G	104.278	1.59	41.2477
TCGA-ESCA	TCGA-VR-AA7B	91.565	1.59	36.2189
TCGA-ESCA	TCGA-VR-AA7D	141.881	1.66	51.4881
TCGA-ESCA	TCGA-VR-AA7I	110.719	1.71	37.8643
TCGA-KIRP	TCGA-IZ-8195	100.32	1.727	33.6358
TCGA-KIRP	TCGA-G7-7501	109.345	1.56	44.9313
TCGA-KIRP	TCGA-DW-5560	123.85	1.766	39.7112
TCGA-KIRP	TCGA-G7-7502	128.291	1.72	43.3651
TCGA-KIRP	TCGA-B9-4114	151.52	1.75	49.4759
TCGA-KIRP	TCGA-B9-5156	152.866	1.83	45.6467
TCGA-KIRP	TCGA-B9-4117	155.394	1.8	47.9612
TCGA-KIRP	TCGA-G7-A8LC	166.748	1.785	52.334
TCGA-KIRP	TCGA-G7-6796	169.38	1.77	54.065
TCGA-KIRP	TCGA-DW-7834	170.001	1.751	55.4472
TCGA-KIRP	TCGA-G7-6797	176.87	1.81	53.9878
TCGA-KIRP	TCGA-B9-4617	178.639	1.75	58.3311
TCGA-KIRP	TCGA-DW-7836	183.767	1.815	55.7847
TCGA-KIRP	TCGA-G7-A4TM	193.05	1.82	58.281
TCGA-KIRP	TCGA-DW-7840	211.853	1.666	76.3282
TCGA-KIRP	TCGA-G7-6795	277.752	1.76	89.6668
TCGA-KIRP	TCGA-G7-6792	279.51	1.84	82.5586
TCGA-UCEC	TCGA-D1-A17U	171.323	1.68	60.7012
TCGA-UCEC	TCGA-D1-A160	163.279	1.72	55.1915
TCGA-UCEC	TCGA-D1-A163	161.752	1.69	56.6338
TCGA-UCEC	TCGA-D1-A16D	159.117	1.64	59.1602
TCGA-UCEC	TCGA-D1-A2G7	153.464	1.64	57.0585
TCGA-UCEC	TCGA-D1-A16N	146.64	1.55	61.0363
TCGA-UCEC	TCGA-D1-A169	144.286	1.7	49.9259
TCGA-UCEC	TCGA-DI-A2QU	143.488	1.6	56.0498
TCGA-UCEC	TCGA-D1-A0ZR	141.783	1.65	52.0781
TCGA-UCEC	TCGA-D1-A0ZU	141.309	1.7	48.8958
TCGA-UCEC	TCGA-D1-A179	141.126	1.62	53.7746
TCGA-UCEC	TCGA-FI-A2F8	137.873	1.73	46.0667
TCGA-UCEC	TCGA-D1-A15Z	137.787	1.6	53.823
TCGA-UCEC	TCGA-D1-A16I	136.694	1.63	51.4488
TCGA-UCEC	TCGA-D1-A1O0	136.116	1.57	55.2219
TCGA-UCEC	TCGA-D1-A15W	134.039	1.65	49.2339
TCGA-UCEC	TCGA-DI-A2QY	133.838	1.6	52.2806
TCGA-UCEC	TCGA-FI-A2D4	131.957	1.63	49.6656
TCGA-UCEC	TCGA-D1-A16Q	131.879	1.72	44.5777
TCGA-UCEC	TCGA-D1-A16J	131.332	1.74	43.3782
TCGA-UCEC	TCGA-D1-A0ZV	129.84	1.7	44.9274
TCGA-UCEC	TCGA-FI-A2EY	129.161	1.83	38.5681
TCGA-UCEC	TCGA-D1-A0ZO	127.03	1.65	46.6593
TCGA-UCEC	TCGA-D1-A17M	126.683	1.63	47.6806
TCGA-UCEC	TCGA-D1-A1NX	124.397	1.59	49.2056
TCGA-UCEC	TCGA-D1-A1O5	124.083	1.61	47.8696
TCGA-UCEC	TCGA-D1-A1NZ	121.631	1.59	48.1117
TCGA-UCEC	TCGA-D1-A1NS	120.301	1.78	37.9689
TCGA-UCEC	TCGA-D1-A1O8	120.233	1.65	44.1628
TCGA-UCEC	TCGA-D1-A16B	119.471	1.59	47.2573
TCGA-UCEC	TCGA-D1-A15V	118.706	1.6	46.3697
TCGA-UCEC	TCGA-FI-A2EX	118.506	1.54	49.969
TCGA-UCEC	TCGA-D1-A1NW	118.33	1.6	46.2227
TCGA-UCEC	TCGA-D1-A174	118.073	1.57	47.9018
TCGA-UCEC	TCGA-D1-A17B	117.738	1.62	44.863
TCGA-UCEC	TCGA-DI-A1NN	117.219	1.73	39.1656
TCGA-UCEC	TCGA-D1-A2G6	113.887	1.68	40.351
TCGA-UCEC	TCGA-FI-A2EW	112.931	1.6	44.1137
TCGA-UCEC	TCGA-D1-A16E	112.637	1.54	47.494
TCGA-UCEC	TCGA-D1-A16O	109.668	1.69	38.398
TCGA-UCEC	TCGA-FI-A2D5	108.581	1.6	42.4146
TCGA-UCEC	TCGA-D1-A2G5	107.851	1.73	36.0356
TCGA-UCEC	TCGA-D1-A1NY	104.862	1.68	37.1534
TCGA-UCEC	TCGA-FI-A2CY	103.041	1.45	49.0087
TCGA-UCEC	TCGA-D1-A17C	102.521	1.61	39.5514
TCGA-UCEC	TCGA-D1-A103	102.124	1.5	45.3885
TCGA-UCEC	TCGA-D1-A16S	101.069	1.62	38.5111
TCGA-UCEC	TCGA-D1-A0ZP	99.5978	1.61	38.4236
TCGA-UCEC	TCGA-D1-A0ZQ	98.6227	1.55	41.05
TCGA-UCEC	TCGA-DI-A2QT	97.7764	1.56	40.1777
TCGA-UCEC	TCGA-D1-A16G	93.1309	1.73	31.1173
TCGA-UCEC	TCGA-FI-A2F4	88.5959	1.65	32.5421
TCGA-LIHC	TCGA-DD-A4NJ	139.668	1.64	51.9289
TCGA-LIHC	TCGA-G3-A3CI	163.214	1.67	58.5227
TCGA-LIHC	TCGA-G3-A5SL	147.042	1.8	45.3834
TCGA-LIHC	TCGA-G3-A3CK	137.804	1.7	47.683
TCGA-LIHC	TCGA-DD-A113	91.6794	1.54	38.6572
TCGA-LIHC	TCGA-G3-A3CH	180.494	1.78	56.9668
TCGA-LIHC	TCGA-G3-AAUZ	157.753	1.6	61.6224
TCGA-LIHC	TCGA-G3-AAV5	130.709	1.65	48.0106
TCGA-LIHC	TCGA-G3-A25Z	157.213	1.73	52.5287
TCGA-LIHC	TCGA-G3-A25X	141.197	1.65	51.8631
TCGA-LIHC	TCGA-DD-A39Y	131.487	1.76	42.448
TCGA-LIHC	TCGA-G3-A5SJ	155.227	1.71	53.0855
TCGA-LIHC	TCGA-DD-A11C	182.224	1.86	52.6719
TCGA-LIHC	TCGA-DD-A1EC	101.453	1.57	41.1591
TCGA-LIHC	TCGA-K7-A5RG	177.609	1.73	59.3434
TCGA-LIHC	TCGA-DD-A1EL	134.379	1.82	40.5684
TCGA-LIHC	TCGA-DD-A4NV	184.741	1.79	57.6576
TCGA-LIHC	TCGA-G3-A25S	163.683	1.66	59.4002
TCGA-LIHC	TCGA-DD-A11A	133.198	1.56	54.7328
TCGA-LIHC	TCGA-BC-A3KF	104.445	1.73	34.8977
TCGA-LIHC	TCGA-G3-A3CG	131.467	1.68	46.5798
TCGA-LIHC	TCGA-DD-A116	139.79	1.75	45.6456
TCGA-LIHC	TCGA-K7-A6G5	152.777	1.84	45.1256
TCGA-LIHC	TCGA-DD-A4NN	103.489	1.63	38.951
TCGA-LIHC	TCGA-DD-A115	188.61	1.68	66.8263
TCGA-LIHC	TCGA-G3-AAV4	90.067	1.56	37.0098
TCGA-LIHC	TCGA-G3-AAV6	165.598	1.65	60.8257
TCGA-LIHC	TCGA-BC-A69H	168.827	1.73	56.4091
TCGA-LIHC	TCGA-DD-A4NI	173.096	1.72	58.5099
TCGA-LIHC	TCGA-DD-A4NL	226.506	1.73	75.681
TCGA-LIHC	TCGA-DD-A119	133.125	1.6	52.0019
TCGA-LIHC	TCGA-G3-A7M9	158.109	1.7	54.7089
TCGA-LIHC	TCGA-DD-A3A9	160.17	1.68	56.7495
TCGA-LIHC	TCGA-DD-A4NS	121.126	1.67	43.4314
TCGA-LIHC	TCGA-G3-A7M5	118.159	1.64	43.9316
TCGA-LIHC	TCGA-G3-A25Y	87.5452	1.58	35.0686
TCGA-LIHC	TCGA-DD-A3A1	142.759	1.85	41.712
TCGA-LIHC	TCGA-DD-A1EJ	76.4321	1.54	32.2281
TCGA-LIHC	TCGA-DD-A1EB	84.988	1.64	31.5987
TCGA-LIHC	TCGA-G3-A6UC	162.471	1.82	49.0493
TCGA-LIHC	TCGA-DD-A1EK	123.376	1.59	48.8019
TCGA-LIHC	TCGA-DD-A1EG	129.184	1.68	45.771
TCGA-LIHC	TCGA-G3-A25U	78.587	1.53	33.5713
TCGA-LIHC	TCGA-DD-A1EA	170.396	1.68	60.3728
TCGA-LIHC	TCGA-DD-A1ED	154.737	1.68	54.8247
TCGA-LIHC	TCGA-DD-A1EH	172.645	1.79	53.8824
TCGA-LIHC	TCGA-DD-A4NE	109.212	1.7	37.7897
TCGA-LIHC	TCGA-DD-A3A6	87.9749	1.75	28.7265
TCGA-LIHC	TCGA-DD-A4NF	178.991	1.73	59.8051

## Sheet: Table S5
Table S5：The summary of the number of TCGA and GTEx samples used for determining Upregulated Secreted Protein-Coding Genes
Cancer Type	Tumor	Normal	GTEx	TOTAL
BLCA	404	19	9	432
COAD	275	41	308	624
ESCA	182	13	273	468
KIRC	523	72	28	623
KIRP	286	32	28	349
LIHC	369	50	110	529
LUAD	483	59	288	830
OV	426	-	88	514
STAD	408	36	175	619
UCEC	174	13	78	265

## Sheet: Table S6
Table S6：The upregulated secreted protein-coding genes in cancers
STAD		OV		LIHC		BLCA		COAD		ESCA		KIRC		LUAD		KIRP		UCEC
CXCL3		SSC4D		SPINK1		NMB		CXCL3		CXCL3		EDN1		SPINK1		ANXA1		SSC4D
MMP7		GDF15		NMB		PLAU		GDF15		GDF15		NMB		CXCL14		C1RL		GDF15
SFTA2		MMP7		PLAU		MMP13		MMP7		MMP7		ANXA1		PLAU		MMP7		MMP7
CXCL13		CXCL13		GDF15		COL7A1		SFTA2		CXCL13		GZMM		MMP7		C1QC		SFTA2
CCL22		COL9A2		AKR1B10		CHI3L1		CXCL13		COL9A2		C1QC		MMP13		LYG1		CXCL13
COL1A1		CST7		COL1A1		CST1		KLK8		COL1A1		NGF		PON3		UCN		COL9A2
KLK8		KLK8		NPC2		CXCL11		PF4		APOE		CXCL13		CXCL13		VSTM2L		PYY
APOE		NPC2		COL15A1		C4orf48		FUCA2		NPW		RNASE6		VSTM2L		RNASE6		KLK8
FNDC1		ISM1		COPA		MANF		LIF		FNDC1		CCL4L2		CCL22		CCL4L2		APOE
AGT		AMY1B		C1QTNF5		PRSS22		AGT		IL24		COL1A1		COL1A1		C1QTNF3		LAMB3
CHI3L1		MZB1		FUCA2		IL1A		CHI3L1		PXDN		ADAMDEC1		ADAMDEC1		LGALS1		MANF
MUC5B		NPW		AFP		EFNA1		CEL		FUCA2		CST7		MSMB		C3		PRSS22
BMP8A		FNDC1		OLFML2A		SPP1		LAMB3		LIF		GDF6		MZB1		BCHE		TNF
AOC1		OBP2A		NENF		IL4I1		MANF		AGT		LGALS1		FGG		PXDN		IL23A
SPP1		C1QL1		STC1		PPIB		PRSS22		ADAMTS2		COL15A1		FNDC1		LY86		AOC1
WNT5A		LIF		SEMA3G		SFN		VWA2		FN1		C3		WNT3		C4A		SPP1
IL4I1		MFAP5		GSN		MMP1		IL17D		LOXL1		PTHLH		CST1		GLB1L		BMP7
MXRA5		CHI3L1		PDGFB		MMP12		MUC5B		LAMB3		PXDN		PAEP		CXCL8		IL4I1
MUC20		PNOC		LGALS3BP		ISG15		IL23A		TNFAIP6		LRRC17		VWA1		C4orf48		IGFBP2
ACAN		ENHO		CCL20		MMP11		SPP1		BMP8A		C1QL1		FSTL4		TNFAIP6		LAMC3
TIMP1		PAEP		SPP1		NXPH4		BMP7		PI15		CTSW		LAMB3		SPON1		SST
MIA		VWA1		VWF		CGREF1		IL4I1		COL5A2		RNASE2		PRSS22		LGALS3BP		CILP2
PI3		HP		PPIB		CCL18		IGFBP2		AOC1		COL21A1		VWA2		SPP1		LAMA1
PCSK9		SFRP2		SFN		FAP		CCL4		SPP1		HMCN1		MUC5B		WNT5A		PI3
BGN		LAMB3		PPIA		INHBA		MXRA5		IGLL5		LY86		GLB1L2		IL18		PCSK9
GLTPD2		TNFAIP6		CTSD		TCN1		MUC20		IL4I1		LGI4		LGALS3BP		IL4I1		GAL
MMP1		PRSS22		PLOD3		WNT2		DEFA5		CCL4		C4A		AOC1		ABI3BP		PLA2G10
COL8A1		VWA2		CPQ		C1QTNF6		KLK12		BMP2		VASH1		CCL20		SFN		MMP1
MMP12		MUC5B		LAMA3		LIPG		ACAN		MXRA5		CXCL11		SPP1		ANG		NRTN
HABP2		CTSB		COCH		MDK		TIMP1		ACAN		GLB1L		IGLL5		XYLT2		MMP12
ADAMTS12		TNF		LAMC1		CST6		PI3		TIMP1		PCSK6		IL4I1		QPCT		HABP2
GNLY		AOC1		CRTAP		MYDGF		PCSK9		BGN		GZMK		SFRP4		TIMP1		CXCL17
OLFM2		SPP1		OLFM2		PLA2G7		BGN		LAMA3		C10orf99		CILP2		PLOD3		FGFBP1
MMP11		FBN3		MMP11		MFAP2		LAMA3		GAL		FN1		SFN		CHIT1		MMP11
LUM		BMP7		ANXA2		APOC2		MMP1		COCH		OLFML2A		MXRA5		PI3		C12orf49
MMP3		IGLL5		CGREF1		PRSS16		CPZ		PLA2G10		SFRP2		MUC20		LAMA3		CCL18
BPIFB1		IL18		COL4A2		CXCL10		MMP12		MMP1		TNFAIP6		GREM1		NRTN		LIPG
CCL18		IL4I1		CCL18		IL32		MMP11		COL8A1		NPTX2		QPCT		TNFSF13		LAD1
OLFM4		IGFBP2		SCPEP1		LAMC2		ANXA2		TWSG1		PLA1A		IGFL2		OLFM2		GZMB
CPXM1		CCL4		LOXL2		SMPDL3B		CGREF1		MMP12		COL6A2		CHIT1		MMP11		C2
WNT2		SST		ADM2		MIF		IHH		ADAMTS12		PDGFD		MMP1		CD14		PLA2G7
CEMIP		CILP2		SERPINI1		P4HB		LUM		PROC		VWCE		MMP12		ANXA2		MFAP2
LIPG		MXRA5		THBS4		COL10A1		C12orf49		ASPN		COL5A2		HABP2		C4B		APOC2
COMP		MUC20		LGALS3		F12		MMP3		MMP11		C5orf46		CXCL17		TPSAB1		WFDC2
SPINK4		VEGFA		PDGFA		IGFBP3		CCL18		CD14		CCL20		ISG15		CGREF1		SAA1
GZMB		PI3		CCDC80		COL11A1		PLA2G12B		COL4A2		NT5DC3		PCSK1N		EDIL3		IL1RN
C2		BGN		MDK		SCG5		OLFM4		LUM		ADAMTSL4		MMP11		EBI3		CXCL10
APLN		GAL		CXCL9		APOC1		ITGBL1		MMP3		VWF		COL3A1		CCL18		IL32
PLA2G7		SCGB1D2		LGALS9		MMP9		CXCL2		CCL18		IL4I1		PDGFRL		SERPINE2		FTCDNL1
MFAP2		NRTN		ITIH2		IGFL1		CPXM1		POSTN		SMPDL3A		BPIFB1		GZMA		LAMC2
APOC2		CXCL17		SPARCL1		ESM1		SRPX2		OLFM4		CCL4		AMY1C		CHI3L2		LYZ
VMO1		PCSK1N		APLN				WNT2		CXCL2		ANG		BPIFA1		PLA2G2D		SOSTDC1
FDCSP		GNLY		GRN				LGALS3		CPXM1		VEGFA		ADM2		IGFBP6		GRP
CXCL10		MMP11		APOC2				CEMIP		WNT2		ACAN		POSTN		LGALS3		NMU
VCAN		CD14		SPON2				LIPG		C1QTNF6		TIMP1		CPXM1		PDGFA		COL26A1
IL32		ANXA2		OLFML2B				LAD1		LIPG		PLOD3		PLA2G2D		TPSB2		IL1B
LAMC2		COL9A1		CXorf36				COMP		THBS1		INHBB		MDK		C1QTNF6		C1QA
LYZ		CCL11		CXCL10				SPINK4		GZMB		CHIT1		LAD1		CLU		HAMP
F5		CCL18		COL4A1				GZMB		C2		SPINK13		COMP		MDK		MMP10
NMU		AMY1C		RNASE1				MYDGF		APLN		COL8A1		CXCL9		CPA3		APOC1
TNFRSF6B		KLK7		FBLN7				C2		NID2		XCL2		APOC2		LGALS9		ESM1
HPSE		POSTN		LOXL4				APLN		PLA2G7		ANGPT2		WFDC2		BMP1		THEM6
ST6GAL1		ADAMTS15		IL32				PLA2G7		MFAP2		GNLY		FDCSP		CCL28		CXCL14
IGFBP3		LAD1		RNASET2				MFAP2		WISP1		MMP11		PRSS16		THBS2		KLK6
COL11A1		FBLN2		F5				APOC2		APOC2		CD14		CXCL10		CXCL1		C1QC
COL1A2		COMP		LYZ				REG1A		WFDC2		NXPH4		FGL1		PLA2G7		DEFB1
APOC1		GZMB		SEMA3F				IL1RN		CXCL10		C4B		WFDC3		GRN		CCL4L2
COL12A1		C11orf45		CCL15				CXCL10		COL4A1		TPSAB1		LAMC2		C1QB		ADAMDEC1
ESM1		C2		LCN2				IL32		VCAN		CGREF1		SMPDL3B		APOC2		NOTUM
PLAU		MFAP2		SPARC				LAMC2		EMILIN2		COL5A3		NMU		PF4V1		CST1
KLK6		APOC2		LAMA4				LYZ		LOX		GZMH		MIF		SPON2		CXCL11
CCL4L2		WFDC2		CTHRC1				LRG1		IL32		EDIL3		P4HB		TFPI		SERPINA1
ADAMDEC1		SAA1		TGFBI				NMU		LAMC2		EBI3		CST2		FBLN7		CXCL8
PLA2G2A		IL1RN		HSPG2				TNFRSF6B		LYZ		GUCA2B		COL10A1		VCAN		C4orf48
TNFRSF11B		CXCL10		CUTA				IL1B		F5		CCL18		F12		EMILIN2		LEFTY1
TNFSF15		RNASE1		COL1A2				HPSE		TNFRSF6B		FAP		LCN2		NBL1		KAZALD1
LY86		VCAN		LY96				ST6GAL1		IL1B		ANGPTL4		IGFBP3		IL32		EMID1
CST1		IL32		S100A13				C4BPA		ST6GAL1		LOXL2		HAMP		RNASET2		STC1
CXCL11		FTCDNL1		C12orf73				COL11A1		IGFBP3		PGF		COL11A1		LIPC		LGALS3BP
CXCL8		LAMC2		MMP9				KISS1		C1QA		POSTN		CTHRC1		LAMC2		CLUL1
C4orf48		LYZ		ESM1				REG3A		COL11A1		GZMA		TFPI2		SMPDL3B		CCL20
CCL20		LRG1						MMP10		NXPE3		CHI3L2		TFF1		LYZ		CRISPLD1
CRISPLD1		NMU						TFF1		MMP10		C1QTNF6		WNT7B		CFB		SLPI
SFRP4		SEMA3F						APOC1		TFF1		MDK		SCG5		CXCL6		PPIB
PRSS3		IL1B						ENPP3		COL1A2		CPA3		TFF3		PAPLN		SFN
QPCT		ST6GAL1						ESM1		LY96		CXCL9		CP		MASP1		PPIA
CCL24		RSPO3						SPINK1		APOC1		LGALS9		JCHAIN		F12		SCGB3A1
ISG15		C1QA						THEM6		COL12A1		GZMB		MMP9		LCN2		PRAP1
ANGPT2		COL11A1						CXCL14		ADAMTS7		CCL28				C1QA		ISG15
PODNL1		OBP2B						PLAU		BMP8B		SPARCL1				HAMP		NXPH4
COL3A1		WNT7B						KLK6		ESM1		THBS2				COL8A2		DMKN
GZMH		FOLR3						CCL4L2		SPINK1		C2				RELN		ADM2
FAP		ARTN						C5orf38		NMB		APLN				CCL3		WNT7A
INHBA		ESM1						TNFRSF11B		TGFB2		PLA2G7				TFPI2		SPOCK2
REG4		HYAL3						NOTUM		PLAU		C1QB				HGFAC		MDK
ANOS1		THEM6						CST1		C1QC		APOC2				AOAH		CST6
DMBT1		CXCL14						CXCL11		MMP13		REG1A				TGFBI		CXCL9
MDK		PLAU						SERPINA1		RNASE6		SPON2				CLCF1		EGFL6
CXCL9		KLK6						CXCL8		CCL4L2		OLFML2B				SCG5		FGF18
EGFL6		C1QC						C4orf48		ADAMDEC1		CXorf36				CFD		LGALS9
THBS2		VSTM2L						LEFTY1		CREG2		CXCL10				APOC1		CCL28
CXCL1		RNASE6						KAZALD1		PTHLH		IL16				ENPP3		CXCL1
OLFML2B		GPX7						EFNA1		TNFRSF11B		CBLN3				KCP		GRN
KLK10		DEFB1						LGALS3BP		ERAP1		SERPINE1				C6		C1QB
CXCL5		CCL4L2						CCL20		CST1		COL4A1				MMP9		GDF5
CXCL6		ADAMDEC1						SLPI		CXCL11		FBLN7						PRSS16
KLK1		SEMA3A						BMP4		SERPINA1		VCAN						RNASET2
CCL15		TNFRSF11B						SFRP4		CXCL8		EMILIN2						SMPDL3B
CST2		CTSW						TFF2		C4orf48		FGFBP2						CFB
COL10A1		LY86						PPIB		STC1		LOX						EDN2
F12		METRN						SFN		PDGFB		IL32						MIF
LCN2		NOTUM						PPIA		LGALS3BP		ANGPTL2						P4HB
CTHRC1		CST1						PRAP1		CSF3		CLEC18A						STC2
CCL3		CXCL11						PRSS3		CCL20		RNASET2						F12
TFF3		SERPINA1						IGFL2		HTRA3		LYZ						LCN2
IL7		CXCL8						PLOD3		SFRP4		FSTL3						CTHRC1
MMP9		C4orf48						TBL2		PRAP1		FRZB						KLK11
		KAZALD1						ZG16B		PLOD3		ADM						CCL3
		EMID1						CCL24		ISG15		MASP1						TFPI2
		STC1						ISG15		ANGPT2		TNFRSF6B						CP
		EFNA1						PODNL1		LYPD6		STC2						HAPLN1
		SPON1						FAP		NXPH4		F12						MMP9
		PDGFB						INHBA		COL3A1		SPARC
		NTF4						RBP4		EDIL3		IGFBP3
		LGALS3BP						SERPINE2		TNC		COL5A1
		RSPO4						TCN1		FAP		C1QA
		RSPO1						ADM2		INHBA		LAMA4
		CCL20						REG4		LOXL2		HAMP
		SLPI						ANOS1		REG4		CES4A
		IL15						DMBT1		ANOS1		CTHRC1
		SFN						AZGP1		DMBT1		CCL3
		C10orf95						MDK		MDK		AOAH
		PPIA						CXCL9		CXCL9		TGFBI
		PTX3						EGFL6		LGALS9		COL1A2
		SCGB3A1						THBS2		THBS2		CP
		CTSD						CXCL1		VWA7		LY96
		QPCT						TDGF1		CXCL1		APOC1
		IGFL2						PRSS16		C1QB		ENPP3
		INHBB						DEFA6		DKK1		JCHAIN
		SCGB2A1						KLK10		OLFML2B		ADAMTS7
		LAMA5						RNASET2		SERPINE1		HAPLN1
		CCL2						CXCL5		SMPDL3B		MMP9
		C1QL4						CFB		CXCL5		ESM1
		ISG15						MIF		CFB
		LYPD6						C4BPB		CXCL6
		PODNL1						P4HB		COL6A3
		NXPH4						STC2		STC2
		RLN2						CST2		CST2
		TNC						COL10A1		COL10A1
		PTGDS						F12		SPARC
		ADM2						LCN2		COL5A1
		GZMA						SAA2		CTHRC1
		ANOS1						CTHRC1		CCL3
		KLK13						KLK11		TGFBI
		CCL8						CCL3		SCG5
		WNT7A						AOAH		SEMA3C
		SPOCK2						TGFBI		MMP9
		CLU						TFF3
		NTN1						IL7
		CST6						MMP9
		KLK5
		CXCL9
		EGFL6
		FGF18
		LGALS9
		CCL28
		VWA7
		CXCL1
		GRN
		C1QB
		OLFML2B
		PRSS16
		KLK10
		WISP3
		RNASET2
		SMPDL3B
		CFB
		CRTAC1
		EDN2
		NOV
		KLK1
		MIF
		STC2
		COL10A1
		F12
		LCN2
		SAA2
		APOA1
		CTHRC1
		KLK11
		CCL3
		TGFBI
		CLCF1
		SCG5
		CP
		JCHAIN
		MMP9

## Sheet: Table S7
Table S7：Correlation coefficient (Spearman and Pearson) between secretory protein-coding gene expression and SMA in cancers
Cancer Type	Gene	MALE				FEMALE				TOTAL
		Pearson correlation		Spearman correlation		Pearson correlation		Spearman correlation		Pearson correlation		Spearman correlation
		r	P	r	P	r	P	r	P	r	P	r	P
BLCA	APOC1	0.228	0.0471711	0.264	0.0214545	-0.0950394	0.666211	-0.0869565	0.693196	0.216	0.0320481	0.24	0.0164989
	F12	0.241	0.0363144	0.338	0.0027958	0.263754	0.223964	0.179842	0.411578	0.0913692	0.368413	0.174954	0.0832648
	IL1A	-0.0817998	0.482384	-0.181232	0.117171	0.169142	0.440395	0.62	0.00161684	-0.0204168	0.841023	-0.0775636	0.445405
	MFAP2	-0.153368	0.185931	-0.228	0.047306	-0.0894063	0.684978	-0.221344	0.31011	-0.0840075	0.408401	-0.128064	0.206499
	SFN	-0.0405088	0.728263	-0.0805742	0.488991	0.487	0.0185425	0.203557	0.351548	-0.0348223	0.732215	-0.14141	0.162664
	LAMC2	-0.182342	0.114905	-0.0930013	0.424254	-0.186503	0.394176	0.133399	0.54398	-0.224	0.0255621	-0.133587	0.187432
	CST6	0.162546	0.160645	0.0736842	0.527009	-0.0488422	0.824853	0.0632567	0.774313	-0.198	0.0489359	-0.020637	0.839331
COAD	PCSK9	-0.41958	0.260915	-0.266667	0.487922	-0.52927	0.115671	-0.50303	0.138334	-0.497	0.0303874	-0.419298	0.073937
	TNFRSF6B	0.137114	0.725013	0.2	0.605901	-0.391314	0.263474	-0.697	0.0250967	-0.0723329	0.76855	-0.414035	0.0780195
	TIMP1	0.263093	0.493992	0.133333	0.732368	0.343119	0.331726	0.636	0.0479117	-0.0769084	0.754326	0.0491228	0.841712
	F12	0.369172	0.328191	0.266667	0.487922	-0.588756	0.073341	-0.648	0.0425401	-0.160808	0.510756	-0.226316	0.3515
	IL32	-0.197221	0.611021	-0.05	0.898353	0.658	0.0384675	0.624242	0.0537178	0.258669	0.284935	0.352632	0.138663
	C4orf48	-0.47118	0.200445	-0.233333	0.545699	0.662	0.0369798	0.539394	0.107593	-0.0156345	0.949348	0.0157895	0.948846
	MYDGF	-0.499651	0.170818	-0.45	0.224216	-0.108655	0.765102	-0.0424242	0.907364	-0.469	0.0428321	-0.436842	0.061469
	LRG1	-0.414919	0.266801	-0.333333	0.380713	-0.339614	0.337012	-0.163636	0.651477	-0.54	0.0169302	-0.486	0.0348984
	C4BPA	-0.449806	0.22444	-0.717	0.029818	-0.323463	0.361925	-0.175758	0.627188	-0.46	0.047296	-0.44386	0.0569517
	CST1	-0.390377	0.298927	-0.133333	0.732368	-0.20459	0.570727	-0.212121	0.556306	-0.512	0.0249575	-0.479	0.0380171
	IL1RN	-0.522594	0.148892	-0.5	0.170471	0.412441	0.236229	0.175758	0.627188	-0.268582	0.266212	-0.461	0.046756
	LAD1	-0.592425	0.0927698	-0.533333	0.139227	-0.346093	0.327274	-0.345455	0.328227	-0.390962	0.0979012	-0.46	0.0477077
	SFN	-0.49797	0.172492	-0.717	0.029818	-0.132331	0.715541	-0.10303	0.776998	-0.413811	0.0781966	-0.385965	0.102651
	CXCL8	-0.0138103	0.97187	0.0333333	0.932157	-0.448684	0.193373	-0.454545	0.186905	-0.441065	0.0587195	-0.532	0.0191633
	ANOS1	-0.687	0.0408489	-0.383333	0.308495	0.0948704	0.794329	0.139394	0.700932	-0.378449	0.110105	-0.35614	0.134506
	CGREF1	-0.474079	0.197306	-0.55	0.124977	-0.452798	0.188819	-0.418182	0.229113	-0.497	0.0305178	-0.518	0.0232379
ESCA	NXPH4	-0.733	0.0102174	-0.827	0.00167697	NA	NA	NA	NA	-0.816	0.000373748	-0.873	4.68062e-05
	NXPE3	-0.739	0.00930316	-0.636	0.035287	NA	NA	NA	NA	-0.776	0.0010997	-0.754	0.00184473
	COL12A1	-0.624	0.040007	-0.4	0.222868	NA	NA	NA	NA	-0.765	0.00144737	-0.653	0.0113846
	ADAMTS2	-0.642	0.033228	-0.590909	0.0555756	NA	NA	NA	NA	-0.762	0.00154261	-0.754	0.00184473
	BGN	-0.579994	0.0614251	-0.6	0.0510033	NA	NA	NA	NA	-0.739	0.00252826	-0.71	0.00445074
	ADAMTS12	-0.595858	0.0530531	-0.536364	0.0889534	NA	NA	NA	NA	-0.735	0.0027388	-0.684	0.00703674
	HTRA3	-0.674	0.0230782	-0.536364	0.0889534	NA	NA	NA	NA	-0.729	0.00308381	-0.666	0.009323
	MMP10	-0.508407	0.110295	-0.536364	0.0889534	NA	NA	NA	NA	-0.727	0.00323353	-0.736	0.00267645
	COL5A1	-0.57894	0.0620111	-0.572727	0.0655431	NA	NA	NA	NA	-0.717	0.0038966	-0.688	0.00654004
	COL5A2	-0.618	0.0429135	-0.554545	0.0766523	NA	NA	NA	NA	-0.717	0.00392455	-0.705	0.00481956
	COL1A1	-0.583673	0.059409	-0.509091	0.109737	NA	NA	NA	NA	-0.71	0.00446007	-0.675	0.00811771
	SPARC	-0.574002	0.0648075	-0.554545	0.0766523	NA	NA	NA	NA	-0.704	0.00497676	-0.675	0.00811771
	COL1A2	-0.569492	0.0674347	-0.445455	0.169733	NA	NA	NA	NA	-0.702	0.00515217	-0.626	0.0165419
	WISP1	-0.532976	0.0913809	-0.472727	0.141999	NA	NA	NA	NA	-0.701	0.0052249	-0.644	0.0129422
	COL10A1	-0.536734	0.088691	-0.618	0.0426456	NA	NA	NA	NA	-0.691	0.00617352	-0.741	0.0024452
	COL6A3	-0.589058	0.0565398	-0.581818	0.0604199	NA	NA	NA	NA	-0.69	0.00632986	-0.701	0.00521186
	LUM	-0.613	0.0448207	-0.527273	0.0955652	NA	NA	NA	NA	-0.687	0.00661164	-0.714	0.00410441
	POSTN	-0.576278	0.0635084	-0.463636	0.150901	NA	NA	NA	NA	-0.687	0.00668846	-0.613	0.0197063
	LOXL1	-0.570824	0.0666518	-0.581818	0.0604199	NA	NA	NA	NA	-0.682	0.00718244	-0.688	0.00654004
	MMP11	-0.736	0.00976488	-0.745	0.00845473	NA	NA	NA	NA	-0.661	0.0100582	-0.758	0.001673
	FAP	-0.410508	0.209812	-0.309091	0.355028	NA	NA	NA	NA	-0.64	0.0136612	-0.525275	0.0537475
	CST1	-0.717	0.0129824	-0.636	0.035287	NA	NA	NA	NA	-0.637	0.0142426	-0.688	0.00654004
	LOX	-0.779	0.00467671	-0.755	0.00728204	NA	NA	NA	NA	-0.633	0.0150896	-0.745	0.00223004
	COL3A1	-0.437259	0.178671	-0.418182	0.20057	NA	NA	NA	NA	-0.632	0.0152221	-0.578	0.030383
	MMP7	-0.45883	0.155746	-0.254545	0.450037	NA	NA	NA	NA	-0.63	0.0158399	-0.481319	0.0814183
	THBS1	-0.538195	0.0876589	-0.518182	0.102492	NA	NA	NA	NA	-0.62	0.0179532	-0.653	0.0113846
	WNT2	-0.424599	0.193033	-0.390909	0.23454	NA	NA	NA	NA	-0.613	0.01979	-0.609	0.0208566
	TGFBI	-0.393015	0.231806	-0.390909	0.23454	NA	NA	NA	NA	-0.605	0.0218475	-0.591	0.0259708
	IGFBP3	-0.74	0.00917761	-0.809	0.00255858	NA	NA	NA	NA	-0.6	0.0232716	-0.737	0.00263256
	LAMC2	-0.466929	0.147638	-0.481818	0.133434	NA	NA	NA	NA	-0.597	0.0241547	-0.578	0.030383
	CTHRC1	-0.460953	0.153595	-0.354545	0.284693	NA	NA	NA	NA	-0.593	0.0254599	-0.538	0.0469761
	COL11A1	-0.539129	0.0870036	-0.418182	0.20057	NA	NA	NA	NA	-0.588	0.0271226	-0.622	0.0175503
	LOXL2	-0.386025	0.240954	-0.336364	0.311824	NA	NA	NA	NA	-0.587	0.0273919	-0.543	0.044864
	FN1	-0.443932	0.171371	-0.318182	0.340298	NA	NA	NA	NA	-0.575	0.0315686	-0.49011	0.0752201
	MMP1	-0.493604	0.122828	-0.409091	0.211545	NA	NA	NA	NA	-0.572	0.0326866	-0.534	0.0491599
	FNDC1	-0.389978	0.235756	-0.451026	0.163816	NA	NA	NA	NA	-0.565	0.0352909	-0.603	0.022488
	MFAP2	-0.374353	0.256689	-0.436364	0.179665	NA	NA	NA	NA	-0.559	0.0378016	-0.596	0.0246126
	MXRA5	-0.238757	0.479545	-0.345455	0.298089	NA	NA	NA	NA	-0.549	0.0419964	-0.516484	0.0586372
	CST2	-0.459106	0.155466	-0.25057	0.457385	NA	NA	NA	NA	-0.536	0.0481446	-0.431243	0.12367
	SERPINE1	-0.469648	0.144976	-0.664	0.0259841	NA	NA	NA	NA	-0.328388	0.251667	-0.736	0.00267645
	PLAU	-0.462444	0.152095	-0.736	0.00975954	NA	NA	NA	NA	-0.515668	0.0591066	-0.684	0.00703674
	LAMB3	-0.46943	0.145188	-0.718	0.0127996	NA	NA	NA	NA	-0.530064	0.0512112	-0.679	0.00756226
	TNC	-0.381151	0.247456	-0.664	0.0259841	NA	NA	NA	NA	-0.476389	0.0850469	-0.635	0.0146579
	MMP12	-0.645	0.0321641	-0.709	0.0145521	NA	NA	NA	NA	-0.416373	0.138631	-0.613	0.0197063
	MMP13	-0.427192	0.190036	-0.363636	0.271638	NA	NA	NA	NA	-0.342764	0.230254	-0.569	0.0336194
	PI15	-0.410948	0.209275	-0.609	0.0466957	NA	NA	NA	NA	-0.381101	0.178815	-0.569	0.0336194
	THBS2	-0.348268	0.293906	-0.545455	0.082651	NA	NA	NA	NA	-0.413578	0.141572	-0.56	0.0371045
	C1QB	-0.635	0.0356255	-0.709	0.0145521	NA	NA	NA	NA	-0.339191	0.235468	-0.552	0.0408491
	OLFML2B	-0.422746	0.195191	-0.427273	0.189944	NA	NA	NA	NA	-0.530481	0.0509948	-0.552	0.0408491
	C1QA	-0.599533	0.0512315	-0.709	0.0145521	NA	NA	NA	NA	-0.316249	0.270656	-0.552	0.0408491
	BMP2	-0.0721074	0.833133	-0.563636	0.0709517	NA	NA	NA	NA	-0.0275816	0.92543	-0.538	0.0469761
	INHBA	-0.118571	0.728422	-0.427273	0.189944	NA	NA	NA	NA	-0.0791447	0.787973	-0.534	0.0491599
	EMILIN2	-0.265953	0.429258	-0.381818	0.24656	NA	NA	NA	NA	-0.451298	0.105282	-0.534	0.0491599
	APOC1	-0.739	0.00936423	-0.645	0.0319628	NA	NA	NA	NA	-0.356256	0.211214	-0.358242	0.208498
	RNASE6	-0.665	0.0256767	-0.627	0.0388453	NA	NA	NA	NA	-0.402114	0.154069	-0.437844	0.117395
	APOE	0.464722	0.0362259	-0.682	0.0208429	NA	NA	NA	NA	-0.275477	0.340457	-0.217582	0.454919
	SPP1	-0.390308	0.235324	-0.736	0.00975954	NA	NA	NA	NA	-0.284481	0.324251	-0.454945	0.102154
	CCL18	-0.478452	0.136566	-0.709	0.0145521	NA	NA	NA	NA	-0.25608	0.376859	-0.252747	0.383315
	SMPDL3B	0.507789	0.110801	0.7	0.016471	NA	NA	NA	NA	0.287866	0.318274	0.345055	0.226949
	C1QC	-0.476218	0.13867	-0.682	0.0208429	NA	NA	NA	NA	-0.226781	0.435588	-0.52967	0.0514166
KIRC	PLA1A	-0.034248	0.783211	0.0175395	0.887968	-0.222	0.0115807	-0.0902314	0.309186	-0.236	0.000880702	-0.225	0.00152023
	RNASET2	-0.186174	0.13144	-0.150531	0.224022	-0.0168992	0.849244	0.0282871	0.750321	0.225	0.00152933	0.301	1.78131e-05
	SPON2	-0.15309	0.216154	-0.219611	0.0741594	-0.257	0.003275	-0.219	0.0128356	-0.2	0.0049016	-0.169	0.0178808
	GUCA2B	-0.257	0.0357155	-0.145651	0.239573	0.115749	0.191466	0.130965	0.13904	-0.191	0.00743128	-0.119863	0.0942503
	MDK	0.0287847	0.817138	0.0568681	0.647602	-0.142962	0.10604	-0.147202	0.0959713	-0.178	0.0124646	-0.15	0.0360658
	TIMP1	-0.181058	0.142572	-0.152686	0.217384	-0.258	0.0031838	-0.222	0.0114548	-0.177	0.0129416	-0.0786189	0.273376
	ANGPT2	0.188409	0.12679	0.292	0.0166768	0.119477	0.177457	0.118113	0.182494	0.177	0.0130218	0.196	0.005777
	GDF6	0.286	0.0191222	0.318	0.00874692	0.227	0.00976922	0.218	0.0131902	0.172	0.0156655	0.115533	0.10685
	VWF	0.193707	0.116266	0.284	0.0199	0.0636536	0.473586	0.0729595	0.411253	0.16	0.0255397	0.156	0.0294003
	ESM1	0.215622	0.0797036	0.33	0.00631459	0.169956	0.0541572	0.134073	0.129822	0.159	0.0259928	0.136493	0.0564403
	IL16	0.0848178	0.494967	0.0848457	0.494825	0.0852572	0.336723	0.0796569	0.369533	0.148	0.037783	0.184	0.00967278
	CES4A	-0.21223	0.0846745	-0.210352	0.0875294	-0.0938357	0.290178	0.0625867	0.481046	-0.144	0.0435109	-0.0549165	0.444575
	HAPLN1	0.130583	0.292216	0.163822	0.18528	-0.00794238	0.928819	-0.033221	0.708592	0.144	0.0444515	0.106609	0.136955
	TNFRSF6B	-0.224465	0.0678306	-0.236314	0.0541947	-0.137445	0.120359	-0.0579888	0.513907	-0.143	0.0449405	-0.0681049	0.342889
	C5orf46	0.0598279	0.630568	-0.145957	0.238576	-0.0219807	0.804713	0.106826	0.228221	0.141	0.0484422	0.198	0.00548724
	C10orf99	-0.0553925	0.656164	-0.0031955	0.979525	-0.167264	0.0581408	0.111574	0.208088	0.0379751	0.597193	0.333	1.90661e-06
	VWCE	0.00732024	0.953118	-0.0215307	0.862699	-0.108866	0.21941	0.0920711	0.299384	0.0998354	0.163851	0.223	0.00167462
	INHBB	0.18554	0.132784	0.218894	0.0751316	0.0497715	0.575383	0.10577	0.232882	0.111562	0.119531	0.162	0.0233745
	ADAMDEC1	0.11824	0.340606	0.0563771	0.650446	-0.127864	0.148722	-0.0298643	0.736896	0.0265218	0.712131	0.155	0.0303094
	CHIT1	0.00210144	0.986534	0.19495	0.113898	0.0529666	0.551076	0.109086	0.218476	0.0818985	0.253802	0.146	0.0414317
	ANGPTL2	0.0121339	0.922365	0.138839	0.262501	0.0515128	0.562074	0.0669333	0.451052	0.0847761	0.237443	0.143	0.0460096
	CCL28	0.0678543	0.585349	0.0639317	0.607265	0.0363758	0.682346	0.109272	0.217686	0.122245	0.0878437	0.141	0.0483116
	EDN1	0.25	0.0410222	0.282	0.0209939	0.0847853	0.339414	0.0882017	0.320239	0.107648	0.13315	0.138938	0.0521223
	COL21A1	0.457	0.000102953	0.398	0.000839622	-0.0342256	0.700195	-0.0402172	0.650896	0.0377538	0.599333	0.0110727	0.877585
	GNLY	-0.285	0.0191876	-0.21566	0.0796502	0.113292	0.201128	0.00587826	0.947286	-0.0452111	0.529199	-0.0985833	0.169228
	SPINK13	-0.281	0.0212407	-0.22724	0.0644136	-0.062232	0.48354	-0.0239053	0.788001	-0.125618	0.0793699	-0.011571	0.872122
	OLFML2A	0.281	0.0212669	0.267	0.0287378	0.0150583	0.865502	0.0434733	0.624709	0.0669494	0.35116	0.0795449	0.267749
	STC2	0.272	0.0259209	0.32	0.00819803	0.0207428	0.815509	0.0589837	0.506701	0.0621478	0.386852	0.0896126	0.211641
	C2	-0.27	0.0270748	-0.1467	0.236171	-0.0220839	0.803814	-0.0806966	0.363298	-5.23901e-05	0.999419	-0.00980883	0.891467
	CCL18	0.267	0.0286555	0.181619	0.141318	-0.0125539	0.88771	-0.0661901	0.456105	0.124343	0.0824913	0.122825	0.0863365
	CPA3	0.267	0.0289498	0.322	0.0078868	0.0579378	0.514278	0.0739866	0.404681	0.0866878	0.226993	0.0993224	0.166038
	REG1A	-0.267	0.0292404	-0.102885	0.407384	-0.0590104	0.506508	-0.0499164	0.57427	-0.0677184	0.345641	-0.0191461	0.789965
	PDGFD	0.265	0.0303823	0.315	0.00936839	0.0969121	0.274582	0.0808981	0.362096	0.0227625	0.751488	-0.000426333	0.995268
	LGI4	0.245	0.0453765	0.243	0.0479631	-0.00134279	0.98795	-0.00290978	0.973892	0.0931486	0.194094	0.0620102	0.387906
	VEGFA	0.241	0.0490793	0.262	0.031919	0.174	0.04843	0.212	0.0160505	0.0304706	0.671596	0.0783941	0.274754
	LRRC17	-0.00892869	0.942832	0.316	0.00918471	-0.0701745	0.429384	-0.0542355	0.541563	-0.123434	0.0847771	-0.0607045	0.397995
	HMCN1	0.194937	0.113922	0.311	0.0103867	0.0940509	0.289068	0.0613628	0.489682	0.119069	0.096468	0.121823	0.0889508
	ADM	0.200791	0.103258	0.293	0.0159969	0.0304105	0.732265	0.0765485	0.388562	-0.029304	0.68348	0.0115229	0.872649
	SPARCL1	0.191148	0.121262	0.29	0.017239	0.0719073	0.41805	0.110929	0.210746	0.106317	0.138043	0.126027	0.0783878
	ENPP3	0.210563	0.087205	0.269	0.0279553	0.0801724	0.366433	0.136074	0.12414	0.131676	0.065814	0.139392	0.0513512
	EBI3	-0.0904685	0.466567	-0.26	0.0334285	-0.0227037	0.798424	-0.070498	0.427255	0.00877578	0.902838	-0.0336032	0.640094
	CXorf36	0.183247	0.137725	0.256	0.0361604	0.0178977	0.840451	0.0488933	0.582151	0.00829057	0.908185	0.016878	0.814366
	C3	-0.225893	0.0660545	-0.245	0.0452612	-0.0705707	0.426777	-0.0484962	0.585223	-0.0545772	0.447398	0.0389046	0.588242
	THBS2	0.142173	0.251101	0.178905	0.147461	-0.249	0.00445162	-0.204	0.0203938	-0.0389634	0.587677	0.00950841	0.894771
	FAP	-0.0853697	0.492154	-0.0986541	0.427043	-0.245	0.00510517	-0.234	0.00750462	-0.113465	0.113314	-0.0846224	0.238298
	SERPINE1	0.0732213	0.555959	0.0674834	0.587405	-0.245	0.00513471	-0.0794667	0.37068	-0.00892604	0.901183	0.126602	0.0770245
	COL5A1	-0.0734168	0.554902	0.0192954	0.876836	-0.244	0.00530871	-0.181	0.0406088	-0.0917234	0.201034	0.00682211	0.924394
	CBLN3	-0.000800882	0.994868	0.0611194	0.623194	0.235	0.00740277	0.226	0.0099965	0.129658	0.0701025	0.08626	0.229302
	PLOD3	-0.0956247	0.441443	-0.0258201	0.835694	-0.23	0.00872124	-0.0789246	0.373963	-0.0462355	0.519899	0.051297	0.475206
	LOX	0.0419028	0.736357	-0.0801341	0.519174	-0.198	0.024852	-0.0838216	0.344952	-0.00508818	0.943573	0.0627139	0.382533
	COL1A2	-0.0914581	0.461686	0.0167212	0.893163	-0.197	0.0252491	-0.183	0.0379115	-0.09142	0.202534	0.014367	0.841589
	MMP9	-0.0698402	0.574392	-0.030869	0.804152	-0.195	0.0264619	-0.14286	0.106293	-0.122137	0.0881263	-0.0128076	0.858592
	ANXA1	0.00969822	0.937915	-0.0264187	0.83194	-0.18	0.041257	-0.125727	0.155689	-0.0468543	0.514322	-0.0225534	0.753698
	FN1	-0.0856695	0.49063	-0.00175593	0.988748	-0.176	0.046282	-0.127124	0.151107	-0.0291976	0.684568	0.0583461	0.416612
	VCAN	0.00999863	0.935995	0.0429404	0.730074	-0.174	0.0487813	-0.149435	0.0909813	0.00173499	0.980745	0.061956	0.388321
	ANG	0.165447	0.180898	0.212507	0.0842593	0.163656	0.0638537	0.231	0.00852878	0.0896713	0.21134	0.0965528	0.178225
	CLEC18A	0.0508923	0.682542	0.103719	0.403572	0.14798	0.0942093	0.211	0.0164054	-0.0403636	0.574317	0.00310466	0.965552
	COL6A2	-0.103836	0.403042	-0.0213505	0.863837	-0.165751	0.0604833	-0.185	0.0361218	-0.0925983	0.196752	-0.118651	0.0976518
	SFRP2	-0.105727	0.394483	-0.0592449	0.633908	-0.0283975	0.749379	-0.184	0.0364751	-0.111124	0.121	-0.0567703	0.42933
KIRP	NBL1	0.601	0.00832062	0.507	0.0318731	NA	NA	NA	NA	0.624	0.00249409	0.507	0.0318731
	TNFSF13	0.452058	0.0596401	0.6	0.0085367	NA	NA	NA	NA	0.533	0.0128258	0.6	0.0085367
	TNFAIP6	0.364451	0.137034	0.20743	0.408854	NA	NA	NA	NA	0.49	0.0241847	0.20743	0.408854
	PI3	0.495	0.0367391	0.0815273	0.747759	NA	NA	NA	NA	0.479	0.0280788	0.0815273	0.747759
	C4A	0.405959	0.0946093	0.484	0.0418255	NA	NA	NA	NA	0.462	0.035178	0.484	0.0418255
	C4B	0.410222	0.0908663	0.48	0.0438646	NA	NA	NA	NA	0.459	0.0361844	0.48	0.0438646
	ABI3BP	0.389512	0.110094	0.0485036	0.84843	NA	NA	NA	NA	0.437	0.0477151	0.0485036	0.84843
	VSTM2L	0.275944	0.267698	0.423335	0.0800285	NA	NA	NA	NA	0.379587	0.0896646	0.423335	0.0800285
	IL4I1	-0.240654	0.336076	-0.405573	0.0949534	NA	NA	NA	NA	-0.272363	0.232304	-0.405573	0.0949534
	LGALS3BP	-0.36884	0.132013	-0.498	0.0352536	NA	NA	NA	NA	-0.393946	0.0772277	-0.498	0.0352536
	TPSB2	0.0725145	0.774922	0.329205	0.182212	NA	NA	NA	NA	0.169745	0.461972	0.329205	0.182212
	NBL1	0.601	0.00832062	0.507	0.0318731	NA	NA	NA	NA	0.624	0.00249409	0.507	0.0318731
	PI3	0.495	0.0367391	0.0815273	0.747759	NA	NA	NA	NA	0.479	0.0280788	0.0815273	0.747759
	HGFAC	0.320753	0.194371	0.501	0.0343838	NA	NA	NA	NA	0.356746	0.112409	0.501	0.0343838
LIHC	GSN	0.392	0.020007	0.267507	0.120284	0.279023	0.262178	0.176471	0.483628	0.356	0.00895474	0.326	0.0170946
	CTSD	-0.110616	0.527001	-0.218207	0.207926	0.0729711	0.77354	0.20743	0.408854	-0.24034	0.083009	-0.315	0.0217968
	PPIA	-0.52	0.00135661	-0.52	0.00136977	0.273726	0.271721	0.246646	0.323809	-0.246481	0.0752095	-0.28	0.0426365
	CPQ	-0.205409	0.236509	-0.287955	0.0934568	-0.00545067	0.982875	0.0154799	0.951388	-0.0657255	0.640081	-0.272	0.0487591
	AFP	0.0882617	0.614131	-0.0182073	0.917318	0.558	0.0161399	0.267286	0.283608	0.167609	0.230284	0.206902	0.137149
	SFN	-0.347	0.040856	-0.338	0.0471735	0.542	0.0202688	0.595	0.00912596	0.0216207	0.877873	0.0193517	0.890607
	LGALS3	0.271609	0.114488	0.311765	0.0682759	0.521	0.0265527	0.457172	0.0564616	0.170105	0.223319	0.0965167	0.491765
	PLOD3	-0.337	0.0477366	-0.331933	0.0514085	0.483	0.042181	0.422085	0.081019	-0.156996	0.261577	-0.19384	0.1643
	PDGFB	0.446	0.00722997	0.519	0.00140132	-0.181109	0.472017	-0.23839	0.34078	-0.134389	0.337359	0.00677378	0.961606
	HSPG2	0.484	0.00320911	0.509	0.00180661	0.0881151	0.728081	0.145511	0.564541	-0.058792	0.675824	0.0596678	0.671268
	COL15A1	0.449	0.00688307	0.467	0.00471408	0.168567	0.503727	0.174407	0.488839	0.167909	0.229441	0.0541881	0.699962
	CUTA	-0.263242	0.126539	-0.426	0.0107128	0.094733	0.708474	0.240454	0.33649	-0.122113	0.383718	-0.266247	0.0539757
	CXorf36	0.397	0.018314	0.424	0.0112249	-0.0789151	0.755605	-0.0681819	0.788071	-0.0897181	0.522906	-0.0413273	0.768896
	COL4A1	0.367	0.0299913	0.408	0.0148643	0.0612475	0.809228	0.0794634	0.753956	-0.0568826	0.685797	-0.0725689	0.605579
	PLAU	0.266319	0.122003	0.4	0.0172218	0.0319781	0.899761	0.0897833	0.723123	-0.0387276	0.783069	0.0867619	0.536746
	OLFML2A	0.383	0.0231303	0.396	0.018441	0.232939	0.352261	0.176562	0.483399	0.0611128	0.663776	0.0810822	0.563829
	SEMA3F	0.211064	0.22357	0.388	0.0211863	-0.0747924	0.768032	-0.0815273	0.747759	-0.196998	0.157401	-0.115788	0.409014
	LAMA4	0.335	0.0494607	0.385	0.0223147	-0.0447197	0.86014	0.0856553	0.73541	-0.054321	0.699261	0.0590642	0.674407
	NENF	-0.291348	0.0894887	-0.376	0.0259287	0.388782	0.11082	0.30031	0.22596	-0.00889057	0.949621	-0.00403161	0.977143
	ADM2	-0.221482	0.201013	-0.367	0.0299991	0.148261	0.557124	0.335397	0.173635	-0.23602	0.0888658	-0.195416	0.160829
	SPP1	-0.186942	0.282233	-0.349	0.0398825	0.144415	0.567509	0.316821	0.200205	0.0938806	0.503723	0.0780519	0.578535
	SPARC	0.330853	0.0522177	0.339	0.046592	0.112796	0.655869	0.190918	0.447931	-0.118247	0.399065	-0.0816804	0.560947
	APLN	0.242384	0.160644	0.338	0.0468329	-0.253654	0.3098	-0.209494	0.404102	0.0695776	0.620561	0.0222572	0.874307
	SEMA3G	0.35	0.0393146	0.338	0.0472545	-0.326264	0.186384	-0.329205	0.182212	-0.194975	0.161794	0.00487864	0.972343
	LOXL2	0.285512	0.0963968	0.335	0.0491538	0.0682666	0.787813	0.20743	0.408854	-0.0237699	0.86584	-0.0588235	0.67566
	COL1A1	0.357	0.0352778	0.317367	0.0632071	0.147283	0.559756	0.332473	0.177651	-0.0746658	0.595172	0.0949463	0.498871
	C12orf73	-0.354	0.0371643	-0.322852	0.0585365	0.313324	0.205491	0.174407	0.488839	-0.132976	0.342508	-0.156188	0.264071
	LY96	-0.347	0.0409689	-0.278151	0.105681	0.0671354	0.791255	0.289107	0.244595	0.0414857	0.768035	0.0671276	0.632947
LUAD	IGFL2	0.586187	0.221431	0.714286	0.110787	0.172751	0.633185	0.466667	0.173939	0.499	0.0489774	0.609	0.0123152
	SPP1	-0.257056	0.622909	0.0285714	0.957155	0.560823	0.0916928	0.685	0.0288828	0.3411	0.19604	0.597	0.0146097
	MMP1	0.462493	0.355724	0.714286	0.110787	0.39383	0.260142	0.539394	0.107593	0.558	0.0247742	0.576	0.0194151
	GREM1	0.578647	0.228905	0.6	0.208	0.248052	0.489559	0.466667	0.173939	0.543	0.0298856	0.556	0.0253622
	MIF	-0.108647	0.837671	0.142857	0.787172	0.34504	0.328846	0.29697	0.404702	0.533	0.0334911	0.556	0.0253622
	POSTN	0.495687	0.317367	0.257143	0.622787	0.325954	0.358025	0.551515	0.0984012	0.493041	0.0523145	0.509	0.0441352
	AOC1	0.573943	0.233617	-0.0857143	0.871743	0.866	0.00118453	0.587879	0.0738777	0.61	0.0121339	0.376471	0.150648
	BPIFA1	0.655562	0.157525	0.0857143	0.871743	0.319788	0.367719	0.0182372	0.960119	0.563	0.0232202	0.191741	0.47684
	CTHRC1	0.665756	0.148908	0.714286	0.110787	0.33728	0.340557	0.321212	0.365468	0.53	0.0346907	0.435294	0.0919524
	COL10A1	0.472419	0.344089	0.0857143	0.871743	0.801	0.00536473	0.490909	0.149656	0.525	0.0367343	0.467647	0.0677609
	MMP9	-0.374555	0.464441	-0.0285714	0.957155	0.527578	0.117057	0.661	0.0375884	0.0982399	0.717381	0.305882	0.249254
	QPCT	0.785564	0.0640442	0.771429	0.0723965	0.743	0.0137546	0.648	0.0425401	0.411992	0.112815	0.420898	0.104485
	SFRP4	0.565933	0.241729	0.371429	0.468478	0.84	0.00233865	0.418182	0.229113	0.30786	0.246051	0.25	0.350391
	MMP13	0.117228	0.824964	0.485714	0.328723	0.838	0.00248314	0.393939	0.259998	0.343958	0.192076	0.470935	0.0655935
	PLAU	-0.330225	0.522668	-0.428571	0.396501	0.815	0.00410135	0.6	0.066688	0.387881	0.137671	0.332353	0.2085
	HABP2	-0.488645	0.32537	-0.6	0.208	0.743	0.0138304	0.333333	0.346594	0.110274	0.684333	-0.135294	0.617367
	LAD1	-0.0427358	0.935935	-0.2	0.704	0.722	0.0183323	0.236364	0.510885	0.419377	0.105876	0.370588	0.15765
	BPIFB1	0.447563	0.373482	-0.257143	0.622787	0.689	0.0275687	0.0666667	0.854813	0.423377	0.102246	0.00588235	0.982751
	CHIT1	0.500919	0.311466	0.485714	0.328723	0.664	0.036357	0.527273	0.117308	0.201475	0.454308	0.258824	0.333072
	PCSK1N	-0.829	0.0414876	-0.771429	0.0723965	-0.11968	0.741918	0.175758	0.627188	-0.320109	0.226779	-0.176471	0.513251
	MMP7	-0.827	0.0424643	-0.771429	0.0723965	0.626623	0.0525423	0.551515	0.0984012	0.0409383	0.880345	0.147059	0.586793
	AMY1C	-0.560219	0.247582	-0.943	0.00480466	-0.529651	0.11536	-0.454545	0.186905	-0.370535	0.157714	-0.270588	0.310761
	TFPI2	-0.689097	0.129965	-0.943	0.00480466	-0.28292	0.428317	-0.454545	0.186905	-0.346097	0.189143	-0.467647	0.0677609
	LGALS3BP	-0.692854	0.12702	-0.829	0.0415627	0.388962	0.266609	0.563636	0.089724	0.00846567	0.975177	0.0882353	0.745222
OV	GAL	NA	NA	NA	NA	0.383	0.000116116	0.145446	0.157381	NA	NA	NA	NA
	LGALS3BP	NA	NA	NA	NA	0.37	0.000208714	0.234753	0.0213214	NA	NA	NA	NA
	PCSK1N	NA	NA	NA	NA	0.35	0.000480402	0.155955	0.129185	NA	NA	NA	NA
	NPW	NA	NA	NA	NA	0.3	0.00293581	-0.0747631	0.4691	NA	NA	NA	NA
	ADAMDEC1	NA	NA	NA	NA	-0.279	0.00598533	-0.193882	0.0583893	NA	NA	NA	NA
	RLN2	NA	NA	NA	NA	0.238	0.0196191	0.125393	0.223487	NA	NA	NA	NA
	TNF	NA	NA	NA	NA	-0.232	0.0226363	-0.351	0.000452893	NA	NA	NA	NA
	EGFL6	NA	NA	NA	NA	0.226	0.0271503	0.00557515	0.957007	NA	NA	NA	NA
	CCL18	NA	NA	NA	NA	-0.213	0.0371232	-0.292	0.00385639	NA	NA	NA	NA
	IL32	NA	NA	NA	NA	-0.204	0.0461709	-0.305	0.0024746	NA	NA	NA	NA
	CCL11	NA	NA	NA	NA	-0.0985893	0.339249	-0.214	0.0362641	NA	NA	NA	NA
	WNT7A	NA	NA	NA	NA	-0.104175	0.312458	-0.203862	0.0463447	NA	NA	NA	NA
	F12	NA	NA	NA	NA	-0.145947	0.155939	-0.211587	0.0385037	NA	NA	NA	NA
STAD	CCL4L2	-0.410184	0.0116864	-0.314286	0.544093	-0.494982	0.318164	-0.291506	0.0800239	-0.380187	0.0119095	-0.263752	0.0874543
	KLK10	0.358478	0.0293554	-0.142857	0.787172	0.0784857	0.882513	0.349929	0.033744	0.348348	0.0220686	0.25823	0.0945397
	KLK6	0.341427	0.0386265	0.314286	0.544093	0.115868	0.826976	0.354929	0.0311167	0.326042	0.0328681	0.323932	0.0340834
	MMP9	-0.345279	0.0363475	0.142857	0.787172	0.207781	0.692814	-0.34092	0.0389349	-0.258985	0.0935458	-0.383721	0.0110805
	TFF3	-0.384314	0.0188517	0.6	0.208	0.505762	0.306042	-0.338549	0.0404036	-0.290736	0.0585726	-0.355029	0.0194833
	MMP3	0.0507155	0.765632	0.885714	0.0188455	0.915954	0.0102989	0.143433	0.397043	0.0888488	0.571003	0.134551	0.389659
	TIMP1	-0.312744	0.0594789	0.942857	0.00480466	0.88058	0.0205402	-0.276908	0.0970794	-0.093329	0.551665	-0.0391121	0.803351
	TNFRSF6B	-0.157907	0.350604	-0.942857	0.00480466	-0.868015	0.0249805	-0.100284	0.554814	-0.127273	0.416042	-0.218967	0.158322
	CCL15	-0.0723888	0.670275	0.885714	0.0188455	0.767098	0.0750486	-0.161451	0.339758	0.0673792	0.667702	0.0341287	0.828002
	CCL18	-0.369406	0.0244401	-0.371429	0.468478	0.137314	0.795324	-0.282835	0.0898475	-0.186882	0.230153	-0.0931743	0.552328
	APOE	-0.358893	0.0291548	0.714286	0.110787	0.779327	0.0676719	-0.244192	0.145245	-0.159115	0.308131	-0.0622169	0.69185
	CCL3	-0.339364	0.0398937	0.142857	0.787172	0.407508	0.422573	-0.240635	0.151382	-0.228049	0.141342	-0.156681	0.315686
	IL32	-0.331737	0.0448753	-0.6	0.208	-0.485077	0.329454	-0.438122	0.00668488	-0.139653	0.371768	-0.227726	0.141922
	PLA2G7	-0.326776	0.0483765	-0.257143	0.622787	-0.130282	0.805682	-0.27596	0.0982767	-0.158148	0.311118	-0.158109	0.311238

## Sheet: Table S8
Table S8. Upregulated secretory protein-coding genes associated with SMA
BLCA	COAD	ESCA	KIRC	KIRP	LIHC	LUAD	OV	STAD
APOC1	PCSK9	NXPH4	PLA1A	NBL1	GSN	IGFL2	GAL	CCL4L2
F12	TNFRSF6B	NXPE3	RNASET2	TNFSF13	CTSD	SPP1	LGALS3BP	KLK10
IL1A	TIMP1	COL12A1	SPON2	TNFAIP6	PPIA	MMP1	PCSK1N	KLK6
MFAP2	F12	ADAMTS2	GUCA2B	PI3	CPQ	GREM1	NPW	MMP9
SFN	IL32	BGN	MDK	C4A	AFP	MIF	ADAMDEC1	TFF3
LAMC2	C4orf48	ADAMTS12	TIMP1	C4B	SFN	POSTN	RLN2	MMP3
CST6	MYDGF	HTRA3	ANGPT2	ABI3BP	LGALS3	AOC1	TNF	TIMP1
	LRG1	MMP10	GDF6	VSTM2L	PLOD3	BPIFA1	EGFL6	TNFRSF6B
	C4BPA	COL5A1	VWF	IL4I1	PDGFB	CTHRC1	CCL18	CCL15
	CST1	COL5A2	ESM1	LGALS3BP	HSPG2	COL10A1	IL32	CCL18
	IL1RN	COL1A1	IL16	TPSB2	COL15A1	MMP9	CCL11	APOE
	LAD1	SPARC	CES4A	NBL1	CUTA	QPCT	WNT7A	CCL3
	SFN	COL1A2	HAPLN1	PI3	CXorf36	SFRP4	F12	IL32
	CXCL8	WISP1	TNFRSF6B	HGFAC	COL4A1	MMP13		PLA2G7
	ANOS1	COL10A1	C5orf46		PLAU	PLAU
	CGREF1	COL6A3	C10orf99		OLFML2A	HABP2
		LUM	VWCE		SEMA3F	LAD1
		POSTN	INHBB		LAMA4	BPIFB1
		LOXL1	ADAMDEC1		NENF	CHIT1
		MMP11	CHIT1		ADM2	PCSK1N
		FAP	ANGPTL2		SPP1	MMP7
		CST1	CCL28		SPARC	AMY1C
		LOX	EDN1		APLN	TFPI2
		COL3A1	COL21A1		SEMA3G	LGALS3BP
		MMP7	GNLY		LOXL2
		THBS1	SPINK13		COL1A1
		WNT2	OLFML2A		C12orf73
		TGFBI	STC2		LY96
		IGFBP3	C2
		LAMC2	CCL18
		CTHRC1	CPA3
		COL11A1	REG1A
		LOXL2	PDGFD
		FN1	LGI4
		MMP1	VEGFA
		FNDC1	LRRC17
		MFAP2	HMCN1
		MXRA5	ADM
		CST2	SPARCL1
		SERPINE1	ENPP3
		PLAU	EBI3
		LAMB3	CXorf36
		TNC	C3
		MMP12	THBS2
		MMP13	FAP
		PI15	SERPINE1
		THBS2	COL5A1
		C1QB	CBLN3
		OLFML2B	PLOD3
		C1QA	LOX
		BMP2	COL1A2
		INHBA	MMP9
		EMILIN2	ANXA1
		APOC1	FN1
		RNASE6	VCAN
		APOE	ANG
		SPP1	CLEC18A
		CCL18	COL6A2
		SMPDL3B	SFRP2
		C1QC

## Sheet: Table S9
Table S9：Differentially expressed genes in the sarcopenia and middling muscle mass groups
LIHC	KIRC	STAD	BLCA
CLNK	SLC6A19	RHOD	BCL2L15
OCLM	CSMD1	MYPN	ZNF667
DPT	PWP2	FRMD3	RNF182
PARP15	TMEM179	BATF2	CNNM1
TAF4B	TMEM174	IL32	NINL
EPHA3	LRRTM4	ZBTB16	AL591806.3
TNC	HIST1H2AI	AC073610.3	KCNH8
EMB	SCGB1D2	PNMA2	ENKUR
AC012651.1	GSTM1	SLC5A5	SCN8A
LAX1	ENAM	SECTM1	C1QL3
LRRC55	RTP2	HLA-DQB2	PAPPA2
PCDHGB7	C21orf33	CDC42EP2	SCN2A
LRFN5	PCDHA11	PCDHGA5	TSPYL5
KLF7	CCNO	CNGA3	EFCAB1
TIMP3	HS3ST3A1	F2RL3	IGSF11
TEK	SLC38A5	HIST2H4A	TRO
DACH1	PI15	FSCN1	HPDL
PIK3CG	VSTM2L	NLRP6	PIWIL2
ITGBL1	CDH22	KIR3DL1	COCH
COL4A4	UCHL1	PGGHG	ZDBF2
CLEC1B	SLPI	CCKBR	DMRT2
GOLGA6B	GFPT2	FOLR2	SLC10A4
SLFN12	FOXJ1	C5AR2	ZNF280B
GDF6	PKP3	GHRL	MGAT5B
LIFR	IL20RB	HLA-DQA2	CRIP1
PCDHA13	SFN	CLDN2	CYP11A1
HTR7	SLC13A3	TSC22D3	CD1E
MYLK	C1QL1	ZBP1	AC092587.1
NCAM2	TM4SF19	CLCF1	HLA-DRB5
ANKRD36C	ONECUT2	ATP4B	KEL
KCNA3	TRNP1	HLA-DQA1	CPA5
TNFSF10	GYG2	POLD4	SIGLEC8
ASIC2	SPTBN2	LYPD5	ZMYND15
MBOAT1	ZP1	FP565260.3	JAML
FAIM2	MNX1	SLC22A3	HLA-DQB2
AKR1D1	SLITRK2	DGCR6	FFAR4
LRRC4C		RIMBP3	PKD2L1
FAM198A		INPP5D	CBR3
PLCL2		ZNF461	TRPV6
TNXB		CCL13	UGT1A7
CD19		GRM3	PLD4
PCDHGB5		PCDHA10	RARRES3
PRRG4		CLDN15	HRASLS2
NCEH1		ITLN1	CD74
NID2		TBX4	CYP4F11
PAPPA		CCDC190	LY86
PCDHB11		MYO3B	GLP2R
RYR2		PAX4	ZNF683
COL4A3		GPR83	CP
SMC4		SEC14L5	SELENBP1
ALDH1A2		SLITRK5	HLA-DQB1
RIPOR3		PCDH19	KRT86
ZNF366		NEUROG3	LY6G6C
RAB11FIP1		SLC6A15	CLEC12A
MBNL3		SAMD13
ITGB7		FAM163A
MECOM		OPCML
COL17A1		PNMA5
ACER2		SCML2
IL7R		SHISA9
LTBP2		ZNF311
ASAP2		FAM46D
PPL		TMEM74
PLSCR4		CTXN1
HMGCLL1		NAALADL2
PCDHGA11		SRD5A2
CR2		MLN
ACKR4		PCDHA3
DTHD1		LY6G6C
KLRK1		ZNF730
FLG		PAIP2B
CCR2		C2orf82
CCDC158		ODAM
AKAP2		HOGA1
USP9Y		SH3GL3
CLEC4G		RIMBP2
ANKRD33B		DCT
CCDC85A		PCDHA8
MYH11		SVOP
GPR174		FZD3
PTGS2		PROX2
USH2A		DIRAS2
ADAMTSL4		CPA4
FCRL2		CTNNA2
IRF8		ERC2
PCDHGC3		CPNE9
SHC4		POU3F3
SEMA5A		LHFPL4
NOTCH2		DLX1
NHSL2		SLC17A7
CLEC4M		RELN
KLHL11		THEG
FRMD7		FIGN
CCDC144A		GAD1
KCNN3		ST8SIA6
NFAT5		PRB3
GOLGA8R		C20orf202
COL5A1		LYPD6
PCDHGA9
ZNF770
PLAC8
ARHGAP24
JMJD7-PLA2G4B
C1orf186
ITK
EBLN2
PCDHGA12
ZBED6
AC011498.5
STAB2
NRK
RGS7BP
ADAMTSL3
ADGRG7
FBN1
MYO18B
HSPG2
AC119396.1
FCRL1
ST8SIA6
GBP4
GPM6A
CPZ
ARSJ
CDKL1
CPED1
GALNT4
USP37
THEMIS
COL12A1
PARM1
SLC5A4
ADGRA2
FRMD4B
ST6GALNAC1
MOB3B
LYPD6
PTPRC
ITGA4
ST8SIA5
HYAL3
CCDC183
PRADC1
NMB
CHMP4A
B9D1
ANKRD13B
KCNF1
FIBCD1
BCAN
RPP40
NUDT1
LAIR2
PUSL1
TEX19
MSMB
IPO4
NPB
PRR19
SPINK14
SLC22A6
C9orf16
MRPS12
NME1-NME2
NR0B1
LINC00116
NANOS3
CHGA
ISL2
MMAB
GLA
NT5C
ETV2
ATP5J2-PTCD1
C4orf48
PDE9A
BTBD16
BLOC1S5-TXNDC5
NDUFA13
KIF25
IL17D
TLL2
NDUFAF8
GLDN
WNT6
FKBPL
FBLL1
KCNE5
LGALS3BP
AC002094.3
DYDC2
C1orf122
HSF4
ZNF593
NOP16
NUDT14
MVD
ABCB5
LINC00694
KCNK7
COMTD1
IQCD
MCRIP1
FKBP1B
ADRA1D
CCDC151
FAM228B
MBLAC1
SURF2
ATP5EP2
MMP24-AS1
EIF5AL1
NPIPA3
CD68
TP53I3
PPAN
SPATA24
UCHL3
CCDC167
AK1
BPIFB4
PGP
SMIM4
TUBA4A
GSC
PSMG3
MYOM2
ERICH2
C9orf153
APOPT1
UQCC2
SDHAF2
SLAMF9
ITIH6
MINDY4
TTC39A
BNIP1
UQCC3
DDIT3
ITPA
TMEM91
GADD45GIP1
VPREB3
PIK3R2
PRR7
RANBP17
TMEM74B
NDUFA7
CHCHD10
MESP1
FDX2
C12orf45
DGCR6
PRKAR1B
LAMTOR4
C19orf24
EXOSC4
NBL1
TSACC
RANGRF
PCOTH
LY6E
B3GNTL1
HSBP1L1
AC008750.8
EFNA3
UBALD2
AL391650.1
DUSP15
TLCD1
CLDND2
HAUS7
TTC9B
MYL6B
ZHX1-C8orf76
TIMP4
CRYBB2
COMMD6
KRT85
HOXB7
HIST1H4C
ARHGAP40
NME1
AC011448.1
MYBPHL
CENPM
BOLA2B
SMIM29
S100A13
EEF1G
TMEM54
SPTY2D1-AS1
NAT14
